# Supplementary material for: Mendelian Randomization Analysis Reveals Causal Associations Between Beverages and Irritable Bowel Syndrome: Alcohol, but Not Others
Source: Food Sci Nutr. 2025 Jul 31;13(8):e70761. doi: 10.1002/fsn3.70761 (PMC12313541; doi:10.1002/fsn3.70761)
Supplement: Supplementary file 5 — Table S1: Datasets used in our analyses. Table S2: Mendelian randomization results between IBS and gut microbiota features. Table S3: Mendelian randomization results between gut microbiota features and IBS. Table S4: Mendelian randomization results between alcohol intake frequency and gut microbiota features. Table S5: Mendelian randomization results between psychiatric disorders and IBS. Table S6: Mendelian randomization results between alcohol intake frequency and psychiatric disorders. Table S7: Details of IVs utilized for alcohol intake frequency. Table S8: Details of IVs utilized for drinks per week. [file FSN3-13-e70761-s001.xlsx]

## Sheet: Supplemental Tables
Supplementary Tables
Table S1. Datasets Used in Our Analyses.
Table S2. Mendelian Randomization Results Between IBS and Gut Microbiota Features
Table S3. Mendelian Randomization Results Between Gut Microbiota Features and IBS
Table S4. Mendelian Randomization Results Between Alcohol Intake Frequency and Gut Microbiota Features
Table S5. Mendelian Randomization Results Between Psychiatric Disorders and IBS
Table S6. Mendelian Randomization Results Between Alcohol Intake Frequency and Psychiatric Disorders
Table S7. Details of IVs Utilized for Alcohol Intake Frequency
Table S8. Details of IVs Utilized for Drinks Per Week

## Sheet: Table S1
Table S1. Datasets Used in Our Analyses.
Name	Sample size	Links for data download	Populations
Irritable bowel syndrome	53,400 cases, 433,201 controls	http://ftp.ebi.ac.uk/pub/databases/gwas/summary_	European
		statistics/GCST90016001-GCST90017000/GCST90016564/
Human gut microbiota	18340	https://mibiogen.gcc.rug.nl	Mixed
Alcohol use	941 280 European-descent individuals	https://conservancy.umn.edu/items/ca7ed549-636b-41c0-ae79-97c57e266417	European
Alcohol intake frequency	462346	Trait: Alcohol intake frequency. - IEU OpenGWAS project (mrcieu.ac.uk)	European
Psychiatric Genomics Consortium	45,396 cases, 97,250 controls	https://pgc.unc.edu/for-researchers/download-results/	European
Depression(broad)	113,796 cases, 208,811 controls	Trait: Depression (broad) - IEU OpenGWAS project (mrcieu.ac.uk)	European
Beverage factors	-	https://gwas.mrcieu.ac.uk/	European

## Sheet: Table S2
Table S2. Mendelian Randomization Results Between IBS and Gut Microbiota Features
id.exposure	id.outcome	outcome	exposure	method	nsnp	b	se	pval	pval.adj	Significance
ebi-a-GCST90016564	ebi-a-GCST90017019	Gut microbiota abundance (genus Intestinimonas id.2062) || id:ebi-a-GCST90017019	|| id:ebi-a-GCST90016564	Inverse variance weighted	54	0.141505	0.0538048	0.00853909	1	n.s.
ebi-a-GCST90016564	ebi-a-GCST90016982	Gut microbiota abundance (genus Coprobacter id.949) || id:ebi-a-GCST90016982	|| id:ebi-a-GCST90016564	Inverse variance weighted	52	0.184099	0.0723156	0.0109035	1	n.s.
ebi-a-GCST90016564	ebi-a-GCST90016977	Gut microbiota abundance (genus Catenibacterium id.2153) || id:ebi-a-GCST90016977	|| id:ebi-a-GCST90016564	Inverse variance weighted	41	-0.269714	0.114966	0.0189744	1	n.s.
ebi-a-GCST90016564	ebi-a-GCST90017057	Gut microbiota abundance (genus Ruminococcaceae UCG009 id.11366) || id:ebi-a-GCST90017057	|| id:ebi-a-GCST90016564	Inverse variance weighted	53	-0.18337	0.0814511	0.0243674	1	n.s.
ebi-a-GCST90016564	ebi-a-GCST90016992	Gut microbiota abundance (genus Enterorhabdus id.820) || id:ebi-a-GCST90016992	|| id:ebi-a-GCST90016564	Inverse variance weighted	54	-0.151626	0.0673949	0.0244606	0.944179	n.s.
ebi-a-GCST90016564	ebi-a-GCST90017037	Gut microbiota abundance (genus Oscillospira id.2064) || id:ebi-a-GCST90017037	|| id:ebi-a-GCST90016564	Inverse variance weighted	53	-0.133164	0.0637353	0.0366776	1	n.s.
ebi-a-GCST90016564	ebi-a-GCST90017058	Gut microbiota abundance (genus Ruminococcaceae UCG010 id.11367) || id:ebi-a-GCST90017058	|| id:ebi-a-GCST90016564	Inverse variance weighted	54	-0.104737	0.0520799	0.0443175	1	n.s.
ebi-a-GCST90016564	ebi-a-GCST90017049	Gut microbiota abundance (genus Ruminiclostridium5 id.11355) || id:ebi-a-GCST90017049	|| id:ebi-a-GCST90016564	Inverse variance weighted	54	0.0878877	0.0448093	0.0498355	1	n.s.
ebi-a-GCST90016564	ebi-a-GCST90017051	Gut microbiota abundance (genus Ruminiclostridium9 id.11357) || id:ebi-a-GCST90017051	|| id:ebi-a-GCST90016564	Inverse variance weighted	54	-0.093456	0.0480169	0.0516171	1	n.s.
ebi-a-GCST90016564	ebi-a-GCST90016945	Gut microbiota abundance (family Peptococcaceae id.2024) || id:ebi-a-GCST90016945	|| id:ebi-a-GCST90016564	Inverse variance weighted	54	0.111472	0.0578685	0.054067	1	n.s.
ebi-a-GCST90016564	ebi-a-GCST90016990	Gut microbiota abundance (genus Eggerthella id.819) || id:ebi-a-GCST90016990	|| id:ebi-a-GCST90016564	Inverse variance weighted	50	0.160288	0.0833867	0.0545772	0.957582	n.s.
ebi-a-GCST90016564	ebi-a-GCST90017007	Gut microbiota abundance (genus Faecalibacterium id.2057) || id:ebi-a-GCST90017007	|| id:ebi-a-GCST90016564	Inverse variance weighted	54	-0.0812922	0.0440485	0.0649629	1	n.s.
ebi-a-GCST90016564	ebi-a-GCST90017066	Gut microbiota abundance (genus Ruminococcus torques group id.14377) || id:ebi-a-GCST90017066	|| id:ebi-a-GCST90016564	Inverse variance weighted	54	-0.0790063	0.0443873	0.0750875	1	n.s.
ebi-a-GCST90016564	ebi-a-GCST90017018	Gut microbiota abundance (genus Intestinibacter id.11345) || id:ebi-a-GCST90017018	|| id:ebi-a-GCST90016564	Inverse variance weighted	54	-0.0919133	0.0532178	0.0841469	1	n.s.
ebi-a-GCST90016564	ebi-a-GCST90016972	Gut microbiota abundance (genus Blautia id.1992) || id:ebi-a-GCST90016972	|| id:ebi-a-GCST90016564	Inverse variance weighted	5	-0.247371	0.145666	0.0894689	1	n.s.
ebi-a-GCST90016564	ebi-a-GCST90017021	Gut microbiota abundance (genus Lachnospiraceae FCS020 group id.11314) || id:ebi-a-GCST90017021	|| id:ebi-a-GCST90016564	Inverse variance weighted	54	-0.0843298	0.0501902	0.0929177	1	n.s.
ebi-a-GCST90016564	ebi-a-GCST90017035	Gut microbiota abundance (genus Olsenella id.822) || id:ebi-a-GCST90017035	|| id:ebi-a-GCST90016564	Inverse variance weighted	50	-0.176478	0.105878	0.095553	1	n.s.
ebi-a-GCST90016564	ebi-a-GCST90016941	Gut microbiota abundance (family Lactobacillaceae id.1836) || id:ebi-a-GCST90016941	|| id:ebi-a-GCST90016564	Inverse variance weighted	53	0.115857	0.0708622	0.102057	1	n.s.
ebi-a-GCST90016564	ebi-a-GCST90017020	Gut microbiota abundance (genus Lachnoclostridium id.11308) || id:ebi-a-GCST90017020	|| id:ebi-a-GCST90016564	Inverse variance weighted	54	0.0725547	0.0457578	0.112825	1	n.s.
ebi-a-GCST90016564	ebi-a-GCST90016989	Gut microbiota abundance (genus Dorea id.1997) || id:ebi-a-GCST90016989	|| id:ebi-a-GCST90016564	Inverse variance weighted	54	-0.0698862	0.0446085	0.117195	1	n.s.
ebi-a-GCST90016564	ebi-a-GCST90017041	Gut microbiota abundance (genus Parasutterella id.2892) || id:ebi-a-GCST90017041	|| id:ebi-a-GCST90016564	Inverse variance weighted	53	0.0869589	0.0556234	0.11797	1	n.s.
ebi-a-GCST90016564	ebi-a-GCST90017073	Gut microbiota abundance (genus Terrisporobacter id.11348) || id:ebi-a-GCST90017073	|| id:ebi-a-GCST90016564	Inverse variance weighted	51	0.114298	0.0735319	0.12009	1	n.s.
ebi-a-GCST90016564	ebi-a-GCST90016962	Gut microbiota abundance (genus Alistipes id.968) || id:ebi-a-GCST90016962	|| id:ebi-a-GCST90016564	Inverse variance weighted	54	0.0685955	0.0446625	0.124572	1	n.s.
ebi-a-GCST90016564	ebi-a-GCST90017030	Gut microbiota abundance (genus Lactobacillus id.1837) || id:ebi-a-GCST90017030	|| id:ebi-a-GCST90016564	Inverse variance weighted	53	0.107276	0.0713644	0.132782	1	n.s.
ebi-a-GCST90016564	ebi-a-GCST90016950	Gut microbiota abundance (family Rikenellaceae id.967) || id:ebi-a-GCST90016950	|| id:ebi-a-GCST90016564	Inverse variance weighted	54	0.0626804	0.0445267	0.159219	1	n.s.
ebi-a-GCST90016564	ebi-a-GCST90017024	Gut microbiota abundance (genus Lachnospiraceae NK4A136 group id.11319) || id:ebi-a-GCST90017024	|| id:ebi-a-GCST90016564	Inverse variance weighted	54	-0.0620241	0.0451117	0.169162	1	n.s.
ebi-a-GCST90016564	ebi-a-GCST90017074	Gut microbiota abundance (genus Turicibacter id.2162) || id:ebi-a-GCST90017074	|| id:ebi-a-GCST90016564	Inverse variance weighted	54	-0.0847263	0.0622151	0.173252	1	n.s.
ebi-a-GCST90016564	ebi-a-GCST90017094	Gut microbiota abundance (order Burkholderiales id.2874) || id:ebi-a-GCST90017094	|| id:ebi-a-GCST90016564	Inverse variance weighted	54	0.0636119	0.0479205	0.184361	1	n.s.
ebi-a-GCST90016564	ebi-a-GCST90017075	Gut microbiota abundance (genus Tyzzerella3 id.11335) || id:ebi-a-GCST90017075	|| id:ebi-a-GCST90016564	Inverse variance weighted	50	0.126119	0.0962172	0.189934	1	n.s.
ebi-a-GCST90016564	ebi-a-GCST90016965	Gut microbiota abundance (genus Anaerofilum id.2053) || id:ebi-a-GCST90016965	|| id:ebi-a-GCST90016564	Inverse variance weighted	51	0.105461	0.0834251	0.206179	1	n.s.
ebi-a-GCST90016564	ebi-a-GCST90016968	Gut microbiota abundance (genus Bacteroides id.918) || id:ebi-a-GCST90016968	|| id:ebi-a-GCST90016564	Inverse variance weighted	54	0.0560968	0.0447556	0.210059	1	n.s.
ebi-a-GCST90016564	ebi-a-GCST90016927	Gut microbiota abundance (family Bacteroidaceae id.917) || id:ebi-a-GCST90016927	|| id:ebi-a-GCST90016564	Inverse variance weighted	54	0.0560968	0.0447556	0.210059	1	n.s.
ebi-a-GCST90016564	ebi-a-GCST90016908	Gut microbiota abundance (class Actinobacteria id.419) || id:ebi-a-GCST90016908	|| id:ebi-a-GCST90016564	Inverse variance weighted	54	-0.0577992	0.0462577	0.211481	1	n.s.
ebi-a-GCST90016564	ebi-a-GCST90016926	Gut microbiota abundance (family Alcaligenaceae id.2875) || id:ebi-a-GCST90016926	|| id:ebi-a-GCST90016564	Inverse variance weighted	54	0.060601	0.0494179	0.220088	1	n.s.
ebi-a-GCST90016564	ebi-a-GCST90016912	Gut microbiota abundance (class Betaproteobacteria id.2867) || id:ebi-a-GCST90016912	|| id:ebi-a-GCST90016564	Inverse variance weighted	54	0.0591727	0.0482708	0.220256	1	n.s.
ebi-a-GCST90016564	ebi-a-GCST90016986	Gut microbiota abundance (genus Defluviitaleaceae UCG011 id.11287) || id:ebi-a-GCST90016986	|| id:ebi-a-GCST90016564	Inverse variance weighted	53	0.0793293	0.0651563	0.223405	1	n.s.
ebi-a-GCST90016564	ebi-a-GCST90017015	Gut microbiota abundance (genus Holdemania id.2157) || id:ebi-a-GCST90017015	|| id:ebi-a-GCST90016564	Inverse variance weighted	53	0.0840336	0.0700454	0.230256	1	n.s.
ebi-a-GCST90016564	ebi-a-GCST90017115	Gut microbiota abundance (phylum Lentisphaerae id.2238) || id:ebi-a-GCST90017115	|| id:ebi-a-GCST90016564	Inverse variance weighted	50	0.109279	0.0912735	0.2312	1	n.s.
ebi-a-GCST90016564	ebi-a-GCST90016935	Gut microbiota abundance (family Desulfovibrionaceae id.3169) || id:ebi-a-GCST90016935	|| id:ebi-a-GCST90016564	Inverse variance weighted	54	0.0574196	0.0480903	0.232479	1	n.s.
ebi-a-GCST90016564	ebi-a-GCST90017026	Gut microbiota abundance (genus Lachnospiraceae UCG004 id.11324) || id:ebi-a-GCST90017026	|| id:ebi-a-GCST90016564	Inverse variance weighted	54	-0.0589797	0.0501158	0.239248	1	n.s.
ebi-a-GCST90016564	ebi-a-GCST90017097	Gut microbiota abundance (order Desulfovibrionales id.3156) || id:ebi-a-GCST90017097	|| id:ebi-a-GCST90016564	Inverse variance weighted	54	0.0555941	0.0480871	0.247635	1	n.s.
ebi-a-GCST90016564	ebi-a-GCST90016934	Gut microbiota abundance (family Defluviitaleaceae id.1924) || id:ebi-a-GCST90016934	|| id:ebi-a-GCST90016564	Inverse variance weighted	53	0.0746931	0.0650775	0.251069	1	n.s.
ebi-a-GCST90016564	ebi-a-GCST90016951	Gut microbiota abundance (family Ruminococcaceae id.2050) || id:ebi-a-GCST90016951	|| id:ebi-a-GCST90016564	Inverse variance weighted	54	-0.0497365	0.0437636	0.255756	1	n.s.
ebi-a-GCST90016564	ebi-a-GCST90017118	Gut microbiota abundance (phylum Verrucomicrobia id.3982) || id:ebi-a-GCST90017118	|| id:ebi-a-GCST90016564	Inverse variance weighted	54	0.0606145	0.053946	0.261177	1	n.s.
ebi-a-GCST90016564	ebi-a-GCST90017046	Gut microbiota abundance (genus Rikenellaceae RC9 gut group id.11191) || id:ebi-a-GCST90017046	|| id:ebi-a-GCST90016564	Inverse variance weighted	48	-0.118837	0.105839	0.261517	1	n.s.
ebi-a-GCST90016564	ebi-a-GCST90016915	Gut microbiota abundance (class Deltaproteobacteria id.3087) || id:ebi-a-GCST90016915	|| id:ebi-a-GCST90016564	Inverse variance weighted	54	0.053488	0.0480489	0.265623	1	n.s.
ebi-a-GCST90016564	ebi-a-GCST90017108	Gut microbiota abundance (order Verrucomicrobiales id.4030) || id:ebi-a-GCST90017108	|| id:ebi-a-GCST90016564	Inverse variance weighted	54	0.060128	0.0540339	0.265802	1	n.s.
ebi-a-GCST90016564	ebi-a-GCST90016923	Gut microbiota abundance (class Verrucomicrobiae id.4029) || id:ebi-a-GCST90016923	|| id:ebi-a-GCST90016564	Inverse variance weighted	54	0.060128	0.0540339	0.265802	1	n.s.
ebi-a-GCST90016564	ebi-a-GCST90016957	Gut microbiota abundance (family Verrucomicrobiaceae id.4036) || id:ebi-a-GCST90016957	|| id:ebi-a-GCST90016564	Inverse variance weighted	54	0.0599618	0.0540339	0.267125	1	n.s.
ebi-a-GCST90016564	ebi-a-GCST90017027	Gut microbiota abundance (genus Lachnospiraceae UCG008 id.11328) || id:ebi-a-GCST90017027	|| id:ebi-a-GCST90016564	Inverse variance weighted	52	0.0916726	0.083278	0.270983	1	n.s.
ebi-a-GCST90016564	ebi-a-GCST90016961	Gut microbiota abundance (genus Akkermansia id.4037) || id:ebi-a-GCST90016961	|| id:ebi-a-GCST90016564	Inverse variance weighted	54	0.0593694	0.0540362	0.2719	1	n.s.
ebi-a-GCST90016564	ebi-a-GCST90017017	Gut microbiota abundance (genus Hungatella id.11306) || id:ebi-a-GCST90017017	|| id:ebi-a-GCST90016564	Inverse variance weighted	50	-0.11466	0.105994	0.279358	1	n.s.
ebi-a-GCST90016564	ebi-a-GCST90016996	Gut microbiota abundance (genus Eubacterium brachy group id.11296) || id:ebi-a-GCST90016996	|| id:ebi-a-GCST90016564	Inverse variance weighted	50	0.102891	0.0967655	0.287644	1	n.s.
ebi-a-GCST90016564	ebi-a-GCST90016918	Gut microbiota abundance (class Lentisphaeria id.2250) || id:ebi-a-GCST90016918	|| id:ebi-a-GCST90016564	Inverse variance weighted	50	0.0981308	0.0926581	0.289571	1	n.s.
ebi-a-GCST90016564	ebi-a-GCST90017109	Gut microbiota abundance (order Victivallales id.2254) || id:ebi-a-GCST90017109	|| id:ebi-a-GCST90016564	Inverse variance weighted	50	0.0981308	0.0926581	0.289571	1	n.s.
ebi-a-GCST90016564	ebi-a-GCST90017033	Gut microbiota abundance (genus Methanobrevibacter id.123) || id:ebi-a-GCST90017033	|| id:ebi-a-GCST90016564	Inverse variance weighted	50	0.110472	0.105818	0.296493	1	n.s.
ebi-a-GCST90016564	ebi-a-GCST90016948	Gut microbiota abundance (family Prevotellaceae id.960) || id:ebi-a-GCST90016948	|| id:ebi-a-GCST90016564	Inverse variance weighted	54	-0.0497904	0.048744	0.307033	1	n.s.
ebi-a-GCST90016564	ebi-a-GCST90017012	Gut microbiota abundance (genus Gordonibacter id.821) || id:ebi-a-GCST90017012	|| id:ebi-a-GCST90016564	Inverse variance weighted	50	0.0994883	0.0978946	0.309496	1	n.s.
ebi-a-GCST90016564	ebi-a-GCST90017089	Gut microbiota abundance (genus Victivallis id.2256) || id:ebi-a-GCST90017089	|| id:ebi-a-GCST90016564	Inverse variance weighted	35	0.127249	0.125356	0.310056	1	n.s.
ebi-a-GCST90016564	ebi-a-GCST90017069	Gut microbiota abundance (genus Slackia id.825) || id:ebi-a-GCST90017069	|| id:ebi-a-GCST90016564	Inverse variance weighted	52	-0.0768481	0.0762041	0.313238	1	n.s.
ebi-a-GCST90016564	ebi-a-GCST90017110	Gut microbiota abundance (phylum Actinobacteria id.400) || id:ebi-a-GCST90017110	|| id:ebi-a-GCST90016564	Inverse variance weighted	54	-0.0431491	0.0440638	0.327461	1	n.s.
ebi-a-GCST90016564	ebi-a-GCST90017059	Gut microbiota abundance (genus Ruminococcaceae UCG011 id.11368) || id:ebi-a-GCST90017059	|| id:ebi-a-GCST90016564	Inverse variance weighted	50	-0.096635	0.101181	0.339544	1	n.s.
ebi-a-GCST90016564	ebi-a-GCST90017022	Gut microbiota abundance (genus Lachnospiraceae NC2004 group id.11316) || id:ebi-a-GCST90017022	|| id:ebi-a-GCST90016564	Inverse variance weighted	51	-0.0745489	0.078821	0.344251	1	n.s.
ebi-a-GCST90016564	ebi-a-GCST90017005	Gut microbiota abundance (genus Eubacterium ventriosum group id.11341) || id:ebi-a-GCST90017005	|| id:ebi-a-GCST90016564	Inverse variance weighted	54	0.0465269	0.0497809	0.349977	1	n.s.
ebi-a-GCST90016564	ebi-a-GCST90016929	Gut microbiota abundance (family Bifidobacteriaceae id.433) || id:ebi-a-GCST90016929	|| id:ebi-a-GCST90016564	Inverse variance weighted	54	-0.0449207	0.0484223	0.35357	1	n.s.
ebi-a-GCST90016564	ebi-a-GCST90017093	Gut microbiota abundance (order Bifidobacteriales id.432) || id:ebi-a-GCST90017093	|| id:ebi-a-GCST90016564	Inverse variance weighted	54	-0.0449207	0.0484223	0.35357	1	n.s.
ebi-a-GCST90016564	ebi-a-GCST90016993	Gut microbiota abundance (genus Erysipelatoclostridium id.11381) || id:ebi-a-GCST90016993	|| id:ebi-a-GCST90016564	Inverse variance weighted	54	0.0658411	0.0716417	0.358079	1	n.s.
ebi-a-GCST90016564	ebi-a-GCST90016969	Gut microbiota abundance (genus Barnesiella id.944) || id:ebi-a-GCST90016969	|| id:ebi-a-GCST90016564	Inverse variance weighted	54	0.0445357	0.0494621	0.367907	1	n.s.
ebi-a-GCST90016564	ebi-a-GCST90017055	Gut microbiota abundance (genus Ruminococcaceae UCG004 id.11362) || id:ebi-a-GCST90017055	|| id:ebi-a-GCST90016564	Inverse variance weighted	53	0.0535434	0.0605473	0.376521	1	n.s.
ebi-a-GCST90016564	ebi-a-GCST90017054	Gut microbiota abundance (genus Ruminococcaceae UCG003 id.11361) || id:ebi-a-GCST90017054	|| id:ebi-a-GCST90016564	Inverse variance weighted	54	-0.0437229	0.0507582	0.389019	1	n.s.
ebi-a-GCST90016564	ebi-a-GCST90017016	Gut microbiota abundance (genus Howardella id.2000) || id:ebi-a-GCST90017016	|| id:ebi-a-GCST90016564	Inverse variance weighted	50	-0.0900752	0.10723	0.400898	1	n.s.
ebi-a-GCST90016564	ebi-a-GCST90016964	Gut microbiota abundance (genus Alloprevotella id.961) || id:ebi-a-GCST90016964	|| id:ebi-a-GCST90016564	Inverse variance weighted	23	-0.149522	0.180303	0.406943	1	n.s.
ebi-a-GCST90016564	ebi-a-GCST90016983	Gut microbiota abundance (genus Coprococcus1 id.11301) || id:ebi-a-GCST90016983	|| id:ebi-a-GCST90016564	Inverse variance weighted	54	0.037563	0.045708	0.411189	1	n.s.
ebi-a-GCST90016564	ebi-a-GCST90017040	Gut microbiota abundance (genus Paraprevotella id.962) || id:ebi-a-GCST90017040	|| id:ebi-a-GCST90016564	Inverse variance weighted	52	0.0605591	0.073916	0.412618	1	n.s.
ebi-a-GCST90016564	ebi-a-GCST90017052	Gut microbiota abundance (genus Ruminococcaceae NK4A214 group id.11358) || id:ebi-a-GCST90017052	|| id:ebi-a-GCST90016564	Inverse variance weighted	54	0.043896	0.0539609	0.415943	1	n.s.
ebi-a-GCST90016564	ebi-a-GCST90017061	Gut microbiota abundance (genus Ruminococcaceae UCG014 id.11371) || id:ebi-a-GCST90017061	|| id:ebi-a-GCST90016564	Inverse variance weighted	54	0.0397871	0.0492473	0.419146	1	n.s.
ebi-a-GCST90016564	ebi-a-GCST90017023	Gut microbiota abundance (genus Lachnospiraceae ND3007 group id.11317) || id:ebi-a-GCST90017023	|| id:ebi-a-GCST90016564	Inverse variance weighted	54	-0.0380383	0.0477984	0.426144	1	n.s.
ebi-a-GCST90016564	ebi-a-GCST90017014	Gut microbiota abundance (genus Holdemanella id.11393) || id:ebi-a-GCST90017014	|| id:ebi-a-GCST90016564	Inverse variance weighted	53	-0.0534752	0.0675807	0.428781	1	n.s.
ebi-a-GCST90016564	ebi-a-GCST90017038	Gut microbiota abundance (genus Oxalobacter id.2978) || id:ebi-a-GCST90017038	|| id:ebi-a-GCST90016564	Inverse variance weighted	50	-0.0774947	0.0997374	0.437166	1	n.s.
ebi-a-GCST90016564	ebi-a-GCST90016984	Gut microbiota abundance (genus Coprococcus2 id.11302) || id:ebi-a-GCST90016984	|| id:ebi-a-GCST90016564	Inverse variance weighted	54	-0.0511542	0.0667147	0.443224	1	n.s.
ebi-a-GCST90016564	ebi-a-GCST90017010	Gut microbiota abundance (genus Flavonifractor id.2059) || id:ebi-a-GCST90017010	|| id:ebi-a-GCST90016564	Inverse variance weighted	53	0.0435885	0.0572012	0.446047	1	n.s.
ebi-a-GCST90016564	ebi-a-GCST90017013	Gut microbiota abundance (genus Haemophilus id.3698) || id:ebi-a-GCST90017013	|| id:ebi-a-GCST90016564	Inverse variance weighted	53	-0.0472651	0.0623265	0.448244	1	n.s.
ebi-a-GCST90016564	ebi-a-GCST90016913	Gut microbiota abundance (class Clostridia id.1859) || id:ebi-a-GCST90016913	|| id:ebi-a-GCST90016564	Inverse variance weighted	54	-0.0336845	0.0444376	0.44844	1	n.s.
ebi-a-GCST90016564	ebi-a-GCST90017095	Gut microbiota abundance (order Clostridiales id.1863) || id:ebi-a-GCST90017095	|| id:ebi-a-GCST90016564	Inverse variance weighted	54	-0.0336045	0.0444732	0.449882	1	n.s.
ebi-a-GCST90016564	ebi-a-GCST90017034	Gut microbiota abundance (genus Odoribacter id.952) || id:ebi-a-GCST90017034	|| id:ebi-a-GCST90016564	Inverse variance weighted	54	0.0368922	0.0495148	0.456227	1	n.s.
ebi-a-GCST90016564	ebi-a-GCST90016938	Gut microbiota abundance (family Family XI id.1936) || id:ebi-a-GCST90016938	|| id:ebi-a-GCST90016564	Inverse variance weighted	35	0.0949286	0.127483	0.456491	1	n.s.
ebi-a-GCST90016564	ebi-a-GCST90016949	Gut microbiota abundance (family Rhodospirillaceae id.2717) || id:ebi-a-GCST90016949	|| id:ebi-a-GCST90016564	Inverse variance weighted	53	-0.0535643	0.072106	0.45757	1	n.s.
ebi-a-GCST90016564	ebi-a-GCST90016940	Gut microbiota abundance (family Lachnospiraceae id.1987) || id:ebi-a-GCST90016940	|| id:ebi-a-GCST90016564	Inverse variance weighted	54	0.0324363	0.0437584	0.458537	1	n.s.
ebi-a-GCST90016564	ebi-a-GCST90017070	Gut microbiota abundance (genus Streptococcus id.1853) || id:ebi-a-GCST90017070	|| id:ebi-a-GCST90016564	Inverse variance weighted	54	-0.0339378	0.046187	0.462467	1	n.s.
ebi-a-GCST90016564	ebi-a-GCST90016963	Gut microbiota abundance (genus Allisonella id.2174) || id:ebi-a-GCST90016963	|| id:ebi-a-GCST90016564	Inverse variance weighted	41	-0.0852548	0.11658	0.464596	0.9963	n.s.
ebi-a-GCST90016564	ebi-a-GCST90016998	Gut microbiota abundance (genus Eubacterium eligens group id.14372) || id:ebi-a-GCST90016998	|| id:ebi-a-GCST90016564	Inverse variance weighted	54	0.0388585	0.0544272	0.475256	1	n.s.
ebi-a-GCST90016564	ebi-a-GCST90016958	Gut microbiota abundance (family Victivallaceae id.2255) || id:ebi-a-GCST90016958	|| id:ebi-a-GCST90016564	Inverse variance weighted	50	0.0722926	0.101943	0.478233	1	n.s.
ebi-a-GCST90016564	ebi-a-GCST90016943	Gut microbiota abundance (family Oxalobacteraceae id.2966) || id:ebi-a-GCST90016943	|| id:ebi-a-GCST90016564	Inverse variance weighted	50	-0.064058	0.0908614	0.480806	0.997801	n.s.
ebi-a-GCST90016564	ebi-a-GCST90017106	Gut microbiota abundance (order Rhodospirillales id.2667) || id:ebi-a-GCST90017106	|| id:ebi-a-GCST90016564	Inverse variance weighted	53	-0.0503939	0.0726501	0.4879	1	n.s.
ebi-a-GCST90016564	ebi-a-GCST90017102	Gut microbiota abundance (order Methanobacteriales id.120) || id:ebi-a-GCST90017102	|| id:ebi-a-GCST90016564	Inverse variance weighted	50	0.0689194	0.100076	0.491028	0.997563	n.s.
ebi-a-GCST90016564	ebi-a-GCST90016920	Gut microbiota abundance (class Methanobacteria id.119) || id:ebi-a-GCST90016920	|| id:ebi-a-GCST90016564	Inverse variance weighted	50	0.0689194	0.100076	0.491028	0.987172	n.s.
ebi-a-GCST90016564	ebi-a-GCST90016942	Gut microbiota abundance (family Methanobacteriaceae id.121) || id:ebi-a-GCST90016942	|| id:ebi-a-GCST90016564	Inverse variance weighted	50	0.0688106	0.100052	0.491609	0.97815	n.s.
ebi-a-GCST90016564	ebi-a-GCST90017048	Gut microbiota abundance (genus Roseburia id.2012) || id:ebi-a-GCST90017048	|| id:ebi-a-GCST90016564	Inverse variance weighted	54	0.031103	0.0452451	0.491809	0.968564	n.s.
ebi-a-GCST90016564	ebi-a-GCST90016991	Gut microbiota abundance (genus Eisenbergiella id.11304) || id:ebi-a-GCST90016991	|| id:ebi-a-GCST90016564	Inverse variance weighted	51	-0.0586685	0.0857416	0.493819	0.962697	n.s.
ebi-a-GCST90016564	ebi-a-GCST90016932	Gut microbiota abundance (family Clostridiales vadin BB60 group id.11286) || id:ebi-a-GCST90016932	|| id:ebi-a-GCST90016564	Inverse variance weighted	53	0.0390484	0.0578792	0.499895	0.964798	n.s.
ebi-a-GCST90016564	ebi-a-GCST90017116	Gut microbiota abundance (phylum Proteobacteria id.2375) || id:ebi-a-GCST90017116	|| id:ebi-a-GCST90016564	Inverse variance weighted	54	0.0307541	0.0466481	0.509716	0.974012	n.s.
ebi-a-GCST90016564	ebi-a-GCST90017067	Gut microbiota abundance (genus Sellimonas id.14369) || id:ebi-a-GCST90017067	|| id:ebi-a-GCST90016564	Inverse variance weighted	50	0.0698228	0.106034	0.51022	0.965417	n.s.
ebi-a-GCST90016564	ebi-a-GCST90016987	Gut microbiota abundance (genus Desulfovibrio id.3173) || id:ebi-a-GCST90016987	|| id:ebi-a-GCST90016564	Inverse variance weighted	53	-0.0404501	0.0616138	0.511496	0.958434	n.s.
ebi-a-GCST90016564	ebi-a-GCST90017011	Gut microbiota abundance (genus Fusicatenibacter id.11305) || id:ebi-a-GCST90017011	|| id:ebi-a-GCST90016564	Inverse variance weighted	54	-0.0297106	0.0452976	0.511889	0.949948	n.s.
ebi-a-GCST90016564	ebi-a-GCST90016928	Gut microbiota abundance (family Bacteroidales S24 7group id.11173) || id:ebi-a-GCST90016928	|| id:ebi-a-GCST90016564	Inverse variance weighted	53	0.0437246	0.0680893	0.520766	0.957217	n.s.
ebi-a-GCST90016564	ebi-a-GCST90017114	Gut microbiota abundance (phylum Firmicutes id.1672) || id:ebi-a-GCST90017114	|| id:ebi-a-GCST90016564	Inverse variance weighted	54	-0.0281319	0.0450483	0.532311	0.969207	n.s.
ebi-a-GCST90016564	ebi-a-GCST90016970	Gut microbiota abundance (genus Bifidobacterium id.436) || id:ebi-a-GCST90016970	|| id:ebi-a-GCST90016564	Inverse variance weighted	54	-0.0303404	0.0486434	0.532804	0.961038	n.s.
ebi-a-GCST90016564	ebi-a-GCST90016946	Gut microbiota abundance (family Peptostreptococcaceae id.2042) || id:ebi-a-GCST90016946	|| id:ebi-a-GCST90016564	Inverse variance weighted	54	-0.0265017	0.0467257	0.570594	1	n.s.
ebi-a-GCST90016564	ebi-a-GCST90017009	Gut microbiota abundance (genus Family XIII UCG001 id.11294) || id:ebi-a-GCST90017009	|| id:ebi-a-GCST90016564	Inverse variance weighted	54	-0.029329	0.0521114	0.573562	1	n.s.
ebi-a-GCST90016564	ebi-a-GCST90017091	Gut microbiota abundance (order Bacillales id.1674) || id:ebi-a-GCST90017091	|| id:ebi-a-GCST90016564	Inverse variance weighted	47	0.0599918	0.108701	0.581017	1	n.s.
ebi-a-GCST90016564	ebi-a-GCST90017004	Gut microbiota abundance (genus Eubacterium ruminantium group id.11340) || id:ebi-a-GCST90017004	|| id:ebi-a-GCST90016564	Inverse variance weighted	52	-0.0393073	0.0715182	0.582585	1	n.s.
ebi-a-GCST90016564	ebi-a-GCST90017042	Gut microbiota abundance (genus Peptococcus id.2037) || id:ebi-a-GCST90017042	|| id:ebi-a-GCST90016564	Inverse variance weighted	51	-0.0497006	0.0906368	0.583453	1	n.s.
ebi-a-GCST90016564	ebi-a-GCST90017043	Gut microbiota abundance (genus Phascolarctobacterium id.2168) || id:ebi-a-GCST90017043	|| id:ebi-a-GCST90016564	Inverse variance weighted	54	-0.0311698	0.0585223	0.594301	1	n.s.
ebi-a-GCST90016564	ebi-a-GCST90017063	Gut microbiota abundance (genus Ruminococcus2 id.11374) || id:ebi-a-GCST90017063	|| id:ebi-a-GCST90016564	Inverse variance weighted	54	-0.0252612	0.0477508	0.596791	1	n.s.
ebi-a-GCST90016564	ebi-a-GCST90017039	Gut microbiota abundance (genus Parabacteroides id.954) || id:ebi-a-GCST90017039	|| id:ebi-a-GCST90016564	Inverse variance weighted	54	0.0234218	0.0450678	0.603272	1	n.s.
ebi-a-GCST90016564	ebi-a-GCST90017105	Gut microbiota abundance (order Pasteurellales id.3688) || id:ebi-a-GCST90017105	|| id:ebi-a-GCST90016564	Inverse variance weighted	53	-0.0318253	0.0613796	0.60411	1	n.s.
ebi-a-GCST90016564	ebi-a-GCST90016944	Gut microbiota abundance (family Pasteurellaceae id.3689) || id:ebi-a-GCST90016944	|| id:ebi-a-GCST90016564	Inverse variance weighted	53	-0.0318253	0.0613796	0.60411	0.996523	n.s.
ebi-a-GCST90016564	ebi-a-GCST90017045	Gut microbiota abundance (genus Prevotella9 id.11183) || id:ebi-a-GCST90017045	|| id:ebi-a-GCST90016564	Inverse variance weighted	53	-0.0305868	0.0592295	0.605566	0.99046	n.s.
ebi-a-GCST90016564	ebi-a-GCST90016919	Gut microbiota abundance (class Melainabacteria id.1589) || id:ebi-a-GCST90016919	|| id:ebi-a-GCST90016564	Inverse variance weighted	50	0.0403591	0.0786419	0.60781	0.985776	n.s.
ebi-a-GCST90016564	ebi-a-GCST90016971	Gut microbiota abundance (genus Bilophila id.3170) || id:ebi-a-GCST90016971	|| id:ebi-a-GCST90016564	Inverse variance weighted	54	-0.0289508	0.0569848	0.611422	0.983371	n.s.
ebi-a-GCST90016564	ebi-a-GCST90016911	Gut microbiota abundance (class Bacteroidia id.912) || id:ebi-a-GCST90016911	|| id:ebi-a-GCST90016564	Inverse variance weighted	54	0.0251398	0.0502062	0.61656	0.983439	n.s.
ebi-a-GCST90016564	ebi-a-GCST90017092	Gut microbiota abundance (order Bacteroidales id.913) || id:ebi-a-GCST90017092	|| id:ebi-a-GCST90016564	Inverse variance weighted	54	0.0251398	0.0502062	0.61656	0.975378	n.s.
ebi-a-GCST90016564	ebi-a-GCST90017104	Gut microbiota abundance (order NB1n id.3953) || id:ebi-a-GCST90017104	|| id:ebi-a-GCST90016564	Inverse variance weighted	50	0.0420158	0.0840301	0.617069	0.968246	n.s.
ebi-a-GCST90016564	ebi-a-GCST90017053	Gut microbiota abundance (genus Ruminococcaceae UCG002 id.11360) || id:ebi-a-GCST90017053	|| id:ebi-a-GCST90016564	Inverse variance weighted	54	0.0225134	0.045274	0.618999	0.963442	n.s.
ebi-a-GCST90016564	ebi-a-GCST90016974	Gut microbiota abundance (genus Butyricimonas id.945) || id:ebi-a-GCST90016974	|| id:ebi-a-GCST90016564	Inverse variance weighted	54	0.02826	0.057039	0.620282	0.957715	n.s.
ebi-a-GCST90016564	ebi-a-GCST90017100	Gut microbiota abundance (order Gastranaerophilales id.1591) || id:ebi-a-GCST90017100	|| id:ebi-a-GCST90016564	Inverse variance weighted	50	0.038269	0.0787026	0.626791	0.960085	n.s.
ebi-a-GCST90016564	ebi-a-GCST90017111	Gut microbiota abundance (phylum Bacteroidetes id.905) || id:ebi-a-GCST90017111	|| id:ebi-a-GCST90016564	Inverse variance weighted	54	0.0245364	0.050538	0.627319	0.953327	n.s.
ebi-a-GCST90016564	ebi-a-GCST90016967	Gut microbiota abundance (genus Anaerotruncus id.2054) || id:ebi-a-GCST90016967	|| id:ebi-a-GCST90016564	Inverse variance weighted	54	0.0219227	0.0463898	0.636516	0.959747	n.s.
ebi-a-GCST90016564	ebi-a-GCST90017113	Gut microbiota abundance (phylum Euryarchaeota id.55) || id:ebi-a-GCST90017113	|| id:ebi-a-GCST90016564	Inverse variance weighted	50	0.0453986	0.0978807	0.642779	0.961678	n.s.
ebi-a-GCST90016564	ebi-a-GCST90017002	Gut microbiota abundance (genus Eubacterium oxidoreducens group id.11339) || id:ebi-a-GCST90017002	|| id:ebi-a-GCST90016564	Inverse variance weighted	51	0.0430067	0.0930008	0.64377	0.955751	n.s.
ebi-a-GCST90016564	ebi-a-GCST90016975	Gut microbiota abundance (genus Butyrivibrio id.1993) || id:ebi-a-GCST90016975	|| id:ebi-a-GCST90016564	Inverse variance weighted	50	0.0476979	0.104125	0.646892	0.953055	n.s.
ebi-a-GCST90016564	ebi-a-GCST90017112	Gut microbiota abundance (phylum Cyanobacteria id.1500) || id:ebi-a-GCST90017112	|| id:ebi-a-GCST90016564	Inverse variance weighted	52	-0.032013	0.0717896	0.655649	0.958638	n.s.
ebi-a-GCST90016564	ebi-a-GCST90017050	Gut microbiota abundance (genus Ruminiclostridium6 id.11356) || id:ebi-a-GCST90017050	|| id:ebi-a-GCST90016564	Inverse variance weighted	54	0.0243947	0.05508	0.657841	0.954611	n.s.
ebi-a-GCST90016564	ebi-a-GCST90017036	Gut microbiota abundance (genus Oscillibacter id.2063) || id:ebi-a-GCST90017036	|| id:ebi-a-GCST90016564	Inverse variance weighted	54	-0.0303303	0.0712725	0.670432	0.965623	n.s.
ebi-a-GCST90016564	ebi-a-GCST90016933	Gut microbiota abundance (family Coriobacteriaceae id.811) || id:ebi-a-GCST90016933	|| id:ebi-a-GCST90016564	Inverse variance weighted	54	-0.0187946	0.0443931	0.672028	0.960751	n.s.
ebi-a-GCST90016564	ebi-a-GCST90017096	Gut microbiota abundance (order Coriobacteriales id.810) || id:ebi-a-GCST90017096	|| id:ebi-a-GCST90016564	Inverse variance weighted	54	-0.0187946	0.0443931	0.672028	0.953686	n.s.
ebi-a-GCST90016564	ebi-a-GCST90016914	Gut microbiota abundance (class Coriobacteriia id.809) || id:ebi-a-GCST90016914	|| id:ebi-a-GCST90016564	Inverse variance weighted	54	-0.0187946	0.0443931	0.672028	0.946725	n.s.
ebi-a-GCST90016564	ebi-a-GCST90016960	Gut microbiota abundance (genus Adlercreutzia id.812) || id:ebi-a-GCST90016960	|| id:ebi-a-GCST90016564	Inverse variance weighted	54	0.0267794	0.0643979	0.677525	0.947554	n.s.
ebi-a-GCST90016564	ebi-a-GCST90017008	Gut microbiota abundance (genus Family XIII AD3011 group id.11293) || id:ebi-a-GCST90017008	|| id:ebi-a-GCST90016564	Inverse variance weighted	54	0.020205	0.0496128	0.683822	0.94948	n.s.
ebi-a-GCST90016564	ebi-a-GCST90016956	Gut microbiota abundance (family Veillonellaceae id.2172) || id:ebi-a-GCST90016956	|| id:ebi-a-GCST90016564	Inverse variance weighted	54	0.0189617	0.0468936	0.685952	0.945633	n.s.
ebi-a-GCST90016564	ebi-a-GCST90017047	Gut microbiota abundance (genus Romboutsia id.11347) || id:ebi-a-GCST90017047	|| id:ebi-a-GCST90016564	Inverse variance weighted	54	-0.019911	0.0496982	0.688686	0.94267	n.s.
ebi-a-GCST90016564	ebi-a-GCST90017064	Gut microbiota abundance (genus Ruminococcus gauvreauii group id.11342) || id:ebi-a-GCST90017064	|| id:ebi-a-GCST90016564	Inverse variance weighted	54	0.0202897	0.051974	0.696254	0.946317	n.s.
ebi-a-GCST90016564	ebi-a-GCST90016979	Gut microbiota abundance (genus Clostridium innocuum group id.14397) || id:ebi-a-GCST90016979	|| id:ebi-a-GCST90016564	Inverse variance weighted	50	0.0351039	0.0931195	0.706191	0.95311	n.s.
ebi-a-GCST90016564	ebi-a-GCST90017062	Gut microbiota abundance (genus Ruminococcus1 id.11373) || id:ebi-a-GCST90017062	|| id:ebi-a-GCST90016564	Inverse variance weighted	54	0.0172627	0.0459384	0.707081	0.947685	n.s.
ebi-a-GCST90016564	ebi-a-GCST90016981	Gut microbiota abundance (genus Collinsella id.815) || id:ebi-a-GCST90016981	|| id:ebi-a-GCST90016564	Inverse variance weighted	54	-0.018273	0.0491433	0.710018	0.945059	n.s.
ebi-a-GCST90016564	ebi-a-GCST90016959	Gut microbiota abundance (genus Actinomyces id.423) || id:ebi-a-GCST90016959	|| id:ebi-a-GCST90016564	Inverse variance weighted	54	0.0244606	0.0675737	0.717364	0.948296	n.s.
ebi-a-GCST90016564	ebi-a-GCST90016978	Gut microbiota abundance (genus Christensenellaceae R 7group id.11283) || id:ebi-a-GCST90016978	|| id:ebi-a-GCST90016564	Inverse variance weighted	54	-0.0157091	0.0462411	0.734066	0.963774	n.s.
ebi-a-GCST90016564	ebi-a-GCST90017028	Gut microbiota abundance (genus Lachnospiraceae UCG010 id.11330) || id:ebi-a-GCST90017028	|| id:ebi-a-GCST90016564	Inverse variance weighted	54	-0.0181256	0.0555717	0.744299	0.970606	n.s.
ebi-a-GCST90016564	ebi-a-GCST90016985	Gut microbiota abundance (genus Coprococcus3 id.11303) || id:ebi-a-GCST90016985	|| id:ebi-a-GCST90016564	Inverse variance weighted	54	0.0153649	0.0479239	0.748505	0.96954	n.s.
ebi-a-GCST90016564	ebi-a-GCST90017025	Gut microbiota abundance (genus Lachnospiraceae UCG001 id.11321) || id:ebi-a-GCST90017025	|| id:ebi-a-GCST90016564	Inverse variance weighted	53	0.0197167	0.0656927	0.764074	0.983109	n.s.
ebi-a-GCST90016564	ebi-a-GCST90017071	Gut microbiota abundance (genus Subdoligranulum id.2070) || id:ebi-a-GCST90017071	|| id:ebi-a-GCST90016564	Inverse variance weighted	54	-0.0140971	0.0484758	0.771199	0.985705	n.s.
ebi-a-GCST90016564	ebi-a-GCST90017006	Gut microbiota abundance (genus Eubacterium xylanophilum group id.14375) || id:ebi-a-GCST90017006	|| id:ebi-a-GCST90016564	Inverse variance weighted	54	0.0158201	0.0552538	0.774636	0.983584	n.s.
ebi-a-GCST90016564	ebi-a-GCST90017099	Gut microbiota abundance (order Erysipelotrichales id.2148) || id:ebi-a-GCST90017099	|| id:ebi-a-GCST90016564	Inverse variance weighted	54	-0.0125604	0.0438794	0.774689	0.977222	n.s.
ebi-a-GCST90016564	ebi-a-GCST90016916	Gut microbiota abundance (class Erysipelotrichia id.2147) || id:ebi-a-GCST90016916	|| id:ebi-a-GCST90016564	Inverse variance weighted	54	-0.0125604	0.0438794	0.774689	0.970876	n.s.
ebi-a-GCST90016564	ebi-a-GCST90016937	Gut microbiota abundance (family Erysipelotrichaceae id.2149) || id:ebi-a-GCST90016937	|| id:ebi-a-GCST90016564	Inverse variance weighted	54	-0.0125604	0.0438794	0.774689	0.964613	n.s.
ebi-a-GCST90016564	ebi-a-GCST90016980	Gut microbiota abundance (genus Clostridium sensustricto1 id.1873) || id:ebi-a-GCST90016980	|| id:ebi-a-GCST90016564	Inverse variance weighted	54	-0.0148251	0.0519747	0.775463	0.959387	n.s.
ebi-a-GCST90016564	ebi-a-GCST90016966	Gut microbiota abundance (genus Anaerostipes id.1991) || id:ebi-a-GCST90016966	|| id:ebi-a-GCST90016564	Inverse variance weighted	54	0.0131053	0.0463327	0.77729	0.955523	n.s.
ebi-a-GCST90016564	ebi-a-GCST90017032	Gut microbiota abundance (genus Marvinbryantia id.2005) || id:ebi-a-GCST90017032	|| id:ebi-a-GCST90016564	Inverse variance weighted	54	-0.0149822	0.0537808	0.780568	0.953478	n.s.
ebi-a-GCST90016564	ebi-a-GCST90016952	Gut microbiota abundance (family Streptococcaceae id.1850) || id:ebi-a-GCST90016952	|| id:ebi-a-GCST90016564	Inverse variance weighted	54	-0.0115598	0.0458675	0.80102	0.972307	n.s.
ebi-a-GCST90016564	ebi-a-GCST90017000	Gut microbiota abundance (genus Eubacterium hallii group id.11338) || id:ebi-a-GCST90017000	|| id:ebi-a-GCST90016564	Inverse variance weighted	54	-0.0112892	0.0462766	0.80727	0.973769	n.s.
ebi-a-GCST90016564	ebi-a-GCST90017060	Gut microbiota abundance (genus Ruminococcaceae UCG013 id.11370) || id:ebi-a-GCST90017060	|| id:ebi-a-GCST90016564	Inverse variance weighted	54	-0.0106283	0.0485951	0.826875	0.991222	n.s.
ebi-a-GCST90016564	ebi-a-GCST90016999	Gut microbiota abundance (genus Eubacterium fissicatena group id.14373) || id:ebi-a-GCST90016999	|| id:ebi-a-GCST90016564	Inverse variance weighted	50	0.0227376	0.109514	0.835523	0.995407	n.s.
ebi-a-GCST90016564	ebi-a-GCST90017044	Gut microbiota abundance (genus Prevotella7 id.11182) || id:ebi-a-GCST90017044	|| id:ebi-a-GCST90016564	Inverse variance weighted	50	0.0226657	0.110625	0.83766	0.991831	n.s.
ebi-a-GCST90016564	ebi-a-GCST90017103	Gut microbiota abundance (order Mollicutes RF9 id.11579) || id:ebi-a-GCST90017103	|| id:ebi-a-GCST90016564	Inverse variance weighted	54	-0.0118145	0.0581125	0.838898	0.98724	n.s.
ebi-a-GCST90016564	ebi-a-GCST90016976	Gut microbiota abundance (genus Candidatus Soleaferrea id.11350) || id:ebi-a-GCST90016976	|| id:ebi-a-GCST90016564	Inverse variance weighted	52	-0.0156956	0.0774169	0.839337	0.981771	n.s.
ebi-a-GCST90016564	ebi-a-GCST90016917	Gut microbiota abundance (class Gammaproteobacteria id.3303) || id:ebi-a-GCST90016917	|| id:ebi-a-GCST90016564	Inverse variance weighted	54	-0.00948287	0.0468175	0.839487	0.97603	n.s.
ebi-a-GCST90016564	ebi-a-GCST90016936	Gut microbiota abundance (family Enterobacteriaceae id.3469) || id:ebi-a-GCST90016936	|| id:ebi-a-GCST90016564	Inverse variance weighted	54	0.0102555	0.0507642	0.8399	0.970663	n.s.
ebi-a-GCST90016564	ebi-a-GCST90017098	Gut microbiota abundance (order Enterobacteriales id.3468) || id:ebi-a-GCST90017098	|| id:ebi-a-GCST90016564	Inverse variance weighted	54	0.0102555	0.0507642	0.8399	0.964885	n.s.
ebi-a-GCST90016564	ebi-a-GCST90017088	Gut microbiota abundance (genus Veillonella id.2198) || id:ebi-a-GCST90017088	|| id:ebi-a-GCST90016564	Inverse variance weighted	52	0.0122635	0.0621185	0.843498	0.963285	n.s.
ebi-a-GCST90016564	ebi-a-GCST90017072	Gut microbiota abundance (genus Sutterella id.2896) || id:ebi-a-GCST90017072	|| id:ebi-a-GCST90016564	Inverse variance weighted	54	0.0099019	0.0523313	0.849924	0.964913	n.s.
ebi-a-GCST90016564	ebi-a-GCST90016995	Gut microbiota abundance (genus Escherichia Shigella id.3504) || id:ebi-a-GCST90016995	|| id:ebi-a-GCST90016564	Inverse variance weighted	54	0.00801829	0.0539514	0.881853	0.995308	n.s.
ebi-a-GCST90016564	ebi-a-GCST90016924	Gut microbiota abundance (family Acidaminococcaceae id.2166) || id:ebi-a-GCST90016924	|| id:ebi-a-GCST90016564	Inverse variance weighted	54	0.00852732	0.0587818	0.884658	0.992668	n.s.
ebi-a-GCST90016564	ebi-a-GCST90016939	Gut microbiota abundance (family Family XIII id.1957) || id:ebi-a-GCST90016939	|| id:ebi-a-GCST90016564	Inverse variance weighted	54	0.00605927	0.0456661	0.894441	0.997845	n.s.
ebi-a-GCST90016564	ebi-a-GCST90016973	Gut microbiota abundance (genus Butyricicoccus id.2055) || id:ebi-a-GCST90016973	|| id:ebi-a-GCST90016564	Inverse variance weighted	54	0.00620619	0.0490871	0.89939	0.997599	n.s.
ebi-a-GCST90016564	ebi-a-GCST90017117	Gut microbiota abundance (phylum Tenericutes id.3919) || id:ebi-a-GCST90017117	|| id:ebi-a-GCST90016564	Inverse variance weighted	54	-0.0068548	0.0553993	0.901526	0.994254	n.s.
ebi-a-GCST90016564	ebi-a-GCST90016921	Gut microbiota abundance (class Mollicutes id.3920) || id:ebi-a-GCST90016921	|| id:ebi-a-GCST90016564	Inverse variance weighted	54	-0.0068548	0.0553993	0.901526	0.988605	n.s.
ebi-a-GCST90016564	ebi-a-GCST90016931	Gut microbiota abundance (family Clostridiaceae1 id.1869) || id:ebi-a-GCST90016931	|| id:ebi-a-GCST90016564	Inverse variance weighted	54	-0.00552468	0.0507292	0.913278	0.995834	n.s.
ebi-a-GCST90016564	ebi-a-GCST90016909	Gut microbiota abundance (class Alphaproteobacteria id.2379) || id:ebi-a-GCST90016909	|| id:ebi-a-GCST90016564	Inverse variance weighted	53	-0.00685663	0.0637697	0.914375	0.991429	n.s.
ebi-a-GCST90016564	ebi-a-GCST90017065	Gut microbiota abundance (genus Ruminococcus gnavus group id.14376) || id:ebi-a-GCST90017065	|| id:ebi-a-GCST90016564	Inverse variance weighted	51	0.00893715	0.0853011	0.916557	0.988243	n.s.
ebi-a-GCST90016564	ebi-a-GCST90016988	Gut microbiota abundance (genus Dialister id.2183) || id:ebi-a-GCST90016988	|| id:ebi-a-GCST90016564	Inverse variance weighted	54	0.00546629	0.0540773	0.919485	0.985892	n.s.
ebi-a-GCST90016564	ebi-a-GCST90017101	Gut microbiota abundance (order Lactobacillales id.1800) || id:ebi-a-GCST90017101	|| id:ebi-a-GCST90016564	Inverse variance weighted	54	-0.00395864	0.0450259	0.929941	0.991594	n.s.
ebi-a-GCST90016564	ebi-a-GCST90017003	Gut microbiota abundance (genus Eubacterium rectale group id.14374) || id:ebi-a-GCST90017003	|| id:ebi-a-GCST90016564	Inverse variance weighted	54	-0.00354704	0.0449386	0.937088	0.993725	n.s.
ebi-a-GCST90016564	ebi-a-GCST90017031	Gut microbiota abundance (genus Lactococcus id.1851) || id:ebi-a-GCST90017031	|| id:ebi-a-GCST90016564	Inverse variance weighted	50	-0.00623461	0.0948804	0.947609	0.99939	n.s.
ebi-a-GCST90016564	ebi-a-GCST90016947	Gut microbiota abundance (family Porphyromonadaceae id.943) || id:ebi-a-GCST90016947	|| id:ebi-a-GCST90016564	Inverse variance weighted	54	0.00285303	0.0441364	0.94846	0.994852	n.s.
ebi-a-GCST90016564	ebi-a-GCST90017001	Gut microbiota abundance (genus Eubacterium nodatum group id.11297) || id:ebi-a-GCST90017001	|| id:ebi-a-GCST90016564	Inverse variance weighted	50	-0.00685052	0.106506	0.948715	0.989741	n.s.
ebi-a-GCST90016564	ebi-a-GCST90016925	Gut microbiota abundance (family Actinomycetaceae id.421) || id:ebi-a-GCST90016925	|| id:ebi-a-GCST90016564	Inverse variance weighted	54	0.00322363	0.0665057	0.961341	0.99752	n.s.
ebi-a-GCST90016564	ebi-a-GCST90016910	Gut microbiota abundance (class Bacilli id.1673) || id:ebi-a-GCST90016910	|| id:ebi-a-GCST90016564	Inverse variance weighted	54	-0.00194004	0.0462481	0.96654	0.997552	n.s.
ebi-a-GCST90016564	ebi-a-GCST90017056	Gut microbiota abundance (genus Ruminococcaceae UCG005 id.11363) || id:ebi-a-GCST90017056	|| id:ebi-a-GCST90016564	Inverse variance weighted	54	-0.00191494	0.0532558	0.971316	0.997149	n.s.
ebi-a-GCST90016564	ebi-a-GCST90016922	Gut microbiota abundance (class Negativicutes id.2164) || id:ebi-a-GCST90016922	|| id:ebi-a-GCST90016564	Inverse variance weighted	54	-0.00148957	0.0439506	0.972963	0.993555	n.s.
ebi-a-GCST90016564	ebi-a-GCST90017107	Gut microbiota abundance (order Selenomonadales id.2165) || id:ebi-a-GCST90017107	|| id:ebi-a-GCST90016564	Inverse variance weighted	54	-0.00148957	0.0439506	0.972963	0.988326	n.s.
ebi-a-GCST90016564	ebi-a-GCST90017090	Gut microbiota abundance (order Actinomycetales id.420) || id:ebi-a-GCST90017090	|| id:ebi-a-GCST90016564	Inverse variance weighted	54	0.00165064	0.0665012	0.980198	0.990461	n.s.
ebi-a-GCST90016564	ebi-a-GCST90016997	Gut microbiota abundance (genus Eubacterium coprostanoligenes group id.11375) || id:ebi-a-GCST90016997	|| id:ebi-a-GCST90016564	Inverse variance weighted	54	0.00103058	0.0448921	0.981685	0.986798	n.s.
ebi-a-GCST90016564	ebi-a-GCST90017068	Gut microbiota abundance (genus Senegalimassilia id.11160) || id:ebi-a-GCST90017068	|| id:ebi-a-GCST90016564	Inverse variance weighted	53	0.000322778	0.0850592	0.996972	0.996972	n.s.
id.exposure	id.outcome	outcome

## Sheet: Table S3
Table S3. Mendelian Randomization Results Between Gut Microbiota Features and IBS
id.exposure	id.outcome	outcome	exposure	method	nsnp	b	se	pval	pval.adj	Significance
ebi-a-GCST90017100	ebi-a-GCST90016564	Irritable bowel syndrome || id:ebi-a-GCST90016564	order Gastranaerophilales id.1591	Inverse variance weighted	9	0.0938971	0.0257053	0.0002593	0.0500449	n.s.
ebi-a-GCST90016919	ebi-a-GCST90016564	Irritable bowel syndrome || id:ebi-a-GCST90016564	class Melainabacteria id.1589	Inverse variance weighted	10	0.0782532	0.0247413	0.001562	0.150733	n.s.
ebi-a-GCST90017000	ebi-a-GCST90016564	Irritable bowel syndrome || id:ebi-a-GCST90016564	genus Eubacterium hallii group id.11338	Inverse variance weighted	16	0.0775686	0.0304022	0.0107287	0.690215	n.s.
ebi-a-GCST90017110	ebi-a-GCST90016564	Irritable bowel syndrome || id:ebi-a-GCST90016564	phylum Actinobacteria id.400	Inverse variance weighted	15	0.0435697	0.0182359	0.0168835	0.814628	n.s.
ebi-a-GCST90016940	ebi-a-GCST90016564	Irritable bowel syndrome || id:ebi-a-GCST90016564	family Lachnospiraceae id.1987	Inverse variance weighted	18	-0.0711671	0.0334207	0.0332184	1	n.s.
ebi-a-GCST90017106	ebi-a-GCST90016564	Irritable bowel syndrome || id:ebi-a-GCST90016564	order Rhodospirillales id.2667	Inverse variance weighted	14	0.0591924	0.0287427	0.0394573	1	n.s.
ebi-a-GCST90017050	ebi-a-GCST90016564	Irritable bowel syndrome || id:ebi-a-GCST90016564	genus Ruminiclostridium6 id.11356	Inverse variance weighted	16	0.0627927	0.0312603	0.0445684	1	n.s.
ebi-a-GCST90016991	ebi-a-GCST90016564	Irritable bowel syndrome || id:ebi-a-GCST90016564	genus Eisenbergiella id.11304	Inverse variance weighted	11	-0.0473021	0.0239879	0.0486194	1	n.s.
ebi-a-GCST90017064	ebi-a-GCST90016564	Irritable bowel syndrome || id:ebi-a-GCST90016564	genus Ruminococcus gauvreauii group id.11342	Inverse variance weighted	12	0.0714698	0.0366728	0.0513134	1	n.s.
ebi-a-GCST90016949	ebi-a-GCST90016564	Irritable bowel syndrome || id:ebi-a-GCST90016564	family Rhodospirillaceae id.2717	Inverse variance weighted	15	0.0492872	0.0254267	0.0525734	1	n.s.
ebi-a-GCST90017052	ebi-a-GCST90016564	Irritable bowel syndrome || id:ebi-a-GCST90016564	genus Ruminococcaceae NK4A214 group id.11358	Inverse variance weighted	13	0.0674281	0.0366644	0.0659065	1	n.s.
ebi-a-GCST90016974	ebi-a-GCST90016564	Irritable bowel syndrome || id:ebi-a-GCST90016564	genus Butyricimonas id.945	Inverse variance weighted	13	-0.0550315	0.0316667	0.0822401	1	n.s.
ebi-a-GCST90017057	ebi-a-GCST90016564	Irritable bowel syndrome || id:ebi-a-GCST90016564	genus Ruminococcaceae UCG009 id.11366	Inverse variance weighted	12	-0.0617778	0.0358998	0.0852798	1	n.s.
ebi-a-GCST90016970	ebi-a-GCST90016564	Irritable bowel syndrome || id:ebi-a-GCST90016564	genus Bifidobacterium id.436	Inverse variance weighted	13	0.059592	0.0362619	0.100304	1	n.s.
ebi-a-GCST90017094	ebi-a-GCST90016564	Irritable bowel syndrome || id:ebi-a-GCST90016564	order Burkholderiales id.2874	Inverse variance weighted	11	0.0619481	0.0409138	0.129997	1	n.s.
ebi-a-GCST90017045	ebi-a-GCST90016564	Irritable bowel syndrome || id:ebi-a-GCST90016564	genus Prevotella9 id.11183	Inverse variance weighted	15	0.0399568	0.0264146	0.130361	1	n.s.
ebi-a-GCST90017004	ebi-a-GCST90016564	Irritable bowel syndrome || id:ebi-a-GCST90016564	genus Eubacterium ruminantium group id.11340	Inverse variance weighted	18	0.031551	0.0218742	0.149195	1	n.s.
ebi-a-GCST90016950	ebi-a-GCST90016564	Irritable bowel syndrome || id:ebi-a-GCST90016564	family Rikenellaceae id.967	Inverse variance weighted	19	0.0508909	0.0355572	0.152362	1	n.s.
ebi-a-GCST90016992	ebi-a-GCST90016564	Irritable bowel syndrome || id:ebi-a-GCST90016564	genus Enterorhabdus id.820	Inverse variance weighted	6	0.0489284	0.0343952	0.154871	1	n.s.
ebi-a-GCST90017111	ebi-a-GCST90016564	Irritable bowel syndrome || id:ebi-a-GCST90016564	phylum Bacteroidetes id.905	Inverse variance weighted	12	0.0520101	0.0370277	0.160132	1	n.s.
ebi-a-GCST90017070	ebi-a-GCST90016564	Irritable bowel syndrome || id:ebi-a-GCST90016564	genus Streptococcus id.1853	Inverse variance weighted	15	-0.0468378	0.0336024	0.163353	1	n.s.
ebi-a-GCST90017061	ebi-a-GCST90016564	Irritable bowel syndrome || id:ebi-a-GCST90016564	genus Ruminococcaceae UCG014 id.11371	Inverse variance weighted	11	0.0685643	0.0493703	0.164901	1	n.s.
ebi-a-GCST90016913	ebi-a-GCST90016564	Irritable bowel syndrome || id:ebi-a-GCST90016564	class Clostridia id.1859	Inverse variance weighted	13	-0.047893	0.0350358	0.171634	1	n.s.
ebi-a-GCST90017104	ebi-a-GCST90016564	Irritable bowel syndrome || id:ebi-a-GCST90016564	order NB1n id.3953	Inverse variance weighted	13	0.0279646	0.0206345	0.175341	1	n.s.
ebi-a-GCST90016938	ebi-a-GCST90016564	Irritable bowel syndrome || id:ebi-a-GCST90016564	family Family XI id.1936	Inverse variance weighted	8	-0.0298646	0.0221253	0.177082	1	n.s.
ebi-a-GCST90016929	ebi-a-GCST90016564	Irritable bowel syndrome || id:ebi-a-GCST90016564	family Bifidobacteriaceae id.433	Inverse variance weighted	12	0.0480414	0.0357834	0.179414	1	n.s.
ebi-a-GCST90017093	ebi-a-GCST90016564	Irritable bowel syndrome || id:ebi-a-GCST90016564	order Bifidobacteriales id.432	Inverse variance weighted	12	0.0480414	0.0357834	0.179414	1	n.s.
ebi-a-GCST90016983	ebi-a-GCST90016564	Irritable bowel syndrome || id:ebi-a-GCST90016564	genus Coprococcus1 id.11301	Inverse variance weighted	11	0.0573021	0.0431334	0.184017	1	n.s.
ebi-a-GCST90016971	ebi-a-GCST90016564	Irritable bowel syndrome || id:ebi-a-GCST90016564	genus Bilophila id.3170	Inverse variance weighted	13	-0.0508132	0.0388954	0.191414	1	n.s.
ebi-a-GCST90017013	ebi-a-GCST90016564	Irritable bowel syndrome || id:ebi-a-GCST90016564	genus Haemophilus id.3698	Inverse variance weighted	9	-0.0459855	0.0358174	0.199181	1	n.s.
ebi-a-GCST90017010	ebi-a-GCST90016564	Irritable bowel syndrome || id:ebi-a-GCST90016564	genus Flavonifractor id.2059	Inverse variance weighted	5	0.0677079	0.0531963	0.203092	1	n.s.
ebi-a-GCST90016909	ebi-a-GCST90016564	Irritable bowel syndrome || id:ebi-a-GCST90016564	class Alphaproteobacteria id.2379	Inverse variance weighted	7	0.0493262	0.0392041	0.208323	1	n.s.
ebi-a-GCST90017015	ebi-a-GCST90016564	Irritable bowel syndrome || id:ebi-a-GCST90016564	genus Holdemania id.2157	Inverse variance weighted	15	-0.0312457	0.0250661	0.212569	1	n.s.
ebi-a-GCST90017040	ebi-a-GCST90016564	Irritable bowel syndrome || id:ebi-a-GCST90016564	genus Paraprevotella id.962	Inverse variance weighted	13	-0.0288714	0.0233275	0.215843	1	n.s.
ebi-a-GCST90017051	ebi-a-GCST90016564	Irritable bowel syndrome || id:ebi-a-GCST90016564	genus Ruminiclostridium9 id.11357	Inverse variance weighted	9	0.0555834	0.0451499	0.218291	1	n.s.
ebi-a-GCST90016995	ebi-a-GCST90016564	Irritable bowel syndrome || id:ebi-a-GCST90016564	genus Escherichia Shigella id.3504	Inverse variance weighted	10	0.0439189	0.0358878	0.221034	1	n.s.
ebi-a-GCST90017002	ebi-a-GCST90016564	Irritable bowel syndrome || id:ebi-a-GCST90016564	genus Eubacterium oxidoreducens group id.11339	Inverse variance weighted	5	0.0599295	0.049559	0.226564	1	n.s.
ebi-a-GCST90016969	ebi-a-GCST90016564	Irritable bowel syndrome || id:ebi-a-GCST90016564	genus Barnesiella id.944	Inverse variance weighted	14	0.0393292	0.0327565	0.229886	1	n.s.
ebi-a-GCST90017028	ebi-a-GCST90016564	Irritable bowel syndrome || id:ebi-a-GCST90016564	genus Lachnospiraceae UCG010 id.11330	Inverse variance weighted	10	-0.0424721	0.0355575	0.232298	1	n.s.
ebi-a-GCST90017099	ebi-a-GCST90016564	Irritable bowel syndrome || id:ebi-a-GCST90016564	order Erysipelotrichales id.2148	Inverse variance weighted	13	0.0560207	0.0473251	0.236515	1	n.s.
ebi-a-GCST90016916	ebi-a-GCST90016564	Irritable bowel syndrome || id:ebi-a-GCST90016564	class Erysipelotrichia id.2147	Inverse variance weighted	13	0.0560207	0.0473251	0.236515	1	n.s.
ebi-a-GCST90016937	ebi-a-GCST90016564	Irritable bowel syndrome || id:ebi-a-GCST90016564	family Erysipelotrichaceae id.2149	Inverse variance weighted	13	0.0560207	0.0473251	0.236515	1	n.s.
ebi-a-GCST90017019	ebi-a-GCST90016564	Irritable bowel syndrome || id:ebi-a-GCST90016564	genus Intestinimonas id.2062	Inverse variance weighted	17	0.029629	0.0264182	0.26206	1	n.s.
ebi-a-GCST90016967	ebi-a-GCST90016564	Irritable bowel syndrome || id:ebi-a-GCST90016564	genus Anaerotruncus id.2054	Inverse variance weighted	13	-0.0445428	0.0405673	0.272205	1	n.s.
ebi-a-GCST90016997	ebi-a-GCST90016564	Irritable bowel syndrome || id:ebi-a-GCST90016564	genus Eubacterium coprostanoligenes group id.11375	Inverse variance weighted	13	-0.050159	0.0465623	0.281371	1	n.s.
ebi-a-GCST90017048	ebi-a-GCST90016564	Irritable bowel syndrome || id:ebi-a-GCST90016564	genus Roseburia id.2012	Inverse variance weighted	13	-0.0451553	0.0430545	0.294273	1	n.s.
ebi-a-GCST90016948	ebi-a-GCST90016564	Irritable bowel syndrome || id:ebi-a-GCST90016564	family Prevotellaceae id.960	Inverse variance weighted	16	0.0455114	0.0437641	0.298375	1	n.s.
ebi-a-GCST90017117	ebi-a-GCST90016564	Irritable bowel syndrome || id:ebi-a-GCST90016564	phylum Tenericutes id.3919	Inverse variance weighted	12	-0.0470397	0.0452696	0.298757	1	n.s.
ebi-a-GCST90016921	ebi-a-GCST90016564	Irritable bowel syndrome || id:ebi-a-GCST90016564	class Mollicutes id.3920	Inverse variance weighted	12	-0.0470397	0.0452696	0.298757	1	n.s.
ebi-a-GCST90017025	ebi-a-GCST90016564	Irritable bowel syndrome || id:ebi-a-GCST90016564	genus Lachnospiraceae UCG001 id.11321	Inverse variance weighted	13	-0.0317209	0.0305674	0.299393	1	n.s.
ebi-a-GCST90017008	ebi-a-GCST90016564	Irritable bowel syndrome || id:ebi-a-GCST90016564	genus Family XIII AD3011 group id.11293	Inverse variance weighted	13	0.0491263	0.0476713	0.302765	1	n.s.
ebi-a-GCST90017105	ebi-a-GCST90016564	Irritable bowel syndrome || id:ebi-a-GCST90016564	order Pasteurellales id.3688	Inverse variance weighted	14	-0.024684	0.0241012	0.305749	1	n.s.
ebi-a-GCST90016944	ebi-a-GCST90016564	Irritable bowel syndrome || id:ebi-a-GCST90016564	family Pasteurellaceae id.3689	Inverse variance weighted	14	-0.024684	0.0241012	0.305749	1	n.s.
ebi-a-GCST90017035	ebi-a-GCST90016564	Irritable bowel syndrome || id:ebi-a-GCST90016564	genus Olsenella id.822	Inverse variance weighted	11	-0.0221993	0.0219391	0.311604	1	n.s.
ebi-a-GCST90016966	ebi-a-GCST90016564	Irritable bowel syndrome || id:ebi-a-GCST90016564	genus Anaerostipes id.1991	Inverse variance weighted	13	-0.0510308	0.0514024	0.320822	1	n.s.
ebi-a-GCST90017058	ebi-a-GCST90016564	Irritable bowel syndrome || id:ebi-a-GCST90016564	genus Ruminococcaceae UCG010 id.11367	Inverse variance weighted	6	-0.0463694	0.047043	0.32429	1	n.s.
ebi-a-GCST90017012	ebi-a-GCST90016564	Irritable bowel syndrome || id:ebi-a-GCST90016564	genus Gordonibacter id.821	Inverse variance weighted	12	0.021259	0.0216366	0.32583	1	n.s.
ebi-a-GCST90016987	ebi-a-GCST90016564	Irritable bowel syndrome || id:ebi-a-GCST90016564	genus Desulfovibrio id.3173	Inverse variance weighted	10	-0.0337456	0.0350259	0.335324	1	n.s.
ebi-a-GCST90016962	ebi-a-GCST90016564	Irritable bowel syndrome || id:ebi-a-GCST90016564	genus Alistipes id.968	Inverse variance weighted	14	-0.044371	0.0461995	0.336844	1	n.s.
ebi-a-GCST90017047	ebi-a-GCST90016564	Irritable bowel syndrome || id:ebi-a-GCST90016564	genus Romboutsia id.11347	Inverse variance weighted	13	-0.0305071	0.0318182	0.337663	1	n.s.
ebi-a-GCST90016910	ebi-a-GCST90016564	Irritable bowel syndrome || id:ebi-a-GCST90016564	class Bacilli id.1673	Inverse variance weighted	18	0.0290372	0.0315158	0.356866	1	n.s.
ebi-a-GCST90017112	ebi-a-GCST90016564	Irritable bowel syndrome || id:ebi-a-GCST90016564	phylum Cyanobacteria id.1500	Inverse variance weighted	8	0.0321458	0.035063	0.359246	1	n.s.
ebi-a-GCST90016984	ebi-a-GCST90016564	Irritable bowel syndrome || id:ebi-a-GCST90016564	genus Coprococcus2 id.11302	Inverse variance weighted	8	0.0375018	0.0421782	0.373935	1	n.s.
ebi-a-GCST90017095	ebi-a-GCST90016564	Irritable bowel syndrome || id:ebi-a-GCST90016564	order Clostridiales id.1863	Inverse variance weighted	14	-0.0296521	0.0341433	0.385142	1	n.s.
ebi-a-GCST90016976	ebi-a-GCST90016564	Irritable bowel syndrome || id:ebi-a-GCST90016564	genus Candidatus Soleaferrea id.11350	Inverse variance weighted	10	-0.0228103	0.0265732	0.390675	1	n.s.
ebi-a-GCST90016918	ebi-a-GCST90016564	Irritable bowel syndrome || id:ebi-a-GCST90016564	class Lentisphaeria id.2250	Inverse variance weighted	8	-0.0213356	0.0252132	0.397436	1	n.s.
ebi-a-GCST90017109	ebi-a-GCST90016564	Irritable bowel syndrome || id:ebi-a-GCST90016564	order Victivallales id.2254	Inverse variance weighted	8	-0.0213356	0.0252132	0.397436	1	n.s.
ebi-a-GCST90017043	ebi-a-GCST90016564	Irritable bowel syndrome || id:ebi-a-GCST90016564	genus Phascolarctobacterium id.2168	Inverse variance weighted	9	-0.0303589	0.0365194	0.4058	1	n.s.
ebi-a-GCST90017026	ebi-a-GCST90016564	Irritable bowel syndrome || id:ebi-a-GCST90016564	genus Lachnospiraceae UCG004 id.11324	Inverse variance weighted	12	-0.0311826	0.0375644	0.406475	1	n.s.
ebi-a-GCST90017115	ebi-a-GCST90016564	Irritable bowel syndrome || id:ebi-a-GCST90016564	phylum Lentisphaerae id.2238	Inverse variance weighted	9	-0.0195803	0.0239161	0.412953	1	n.s.
ebi-a-GCST90016981	ebi-a-GCST90016564	Irritable bowel syndrome || id:ebi-a-GCST90016564	genus Collinsella id.815	Inverse variance weighted	9	-0.051291	0.0627463	0.41368	1	n.s.
ebi-a-GCST90016952	ebi-a-GCST90016564	Irritable bowel syndrome || id:ebi-a-GCST90016564	family Streptococcaceae id.1850	Inverse variance weighted	14	0.0300514	0.036924	0.415719	1	n.s.
ebi-a-GCST90017072	ebi-a-GCST90016564	Irritable bowel syndrome || id:ebi-a-GCST90016564	genus Sutterella id.2896	Inverse variance weighted	12	0.0278105	0.034426	0.419186	1	n.s.
ebi-a-GCST90016951	ebi-a-GCST90016564	Irritable bowel syndrome || id:ebi-a-GCST90016564	family Ruminococcaceae id.2050	Inverse variance weighted	10	0.0316863	0.0392289	0.419247	1	n.s.
ebi-a-GCST90016911	ebi-a-GCST90016564	Irritable bowel syndrome || id:ebi-a-GCST90016564	class Bacteroidia id.912	Inverse variance weighted	15	0.033092	0.0409725	0.419284	1	n.s.
ebi-a-GCST90017092	ebi-a-GCST90016564	Irritable bowel syndrome || id:ebi-a-GCST90016564	order Bacteroidales id.913	Inverse variance weighted	15	0.033092	0.0409725	0.419284	1	n.s.
ebi-a-GCST90017007	ebi-a-GCST90016564	Irritable bowel syndrome || id:ebi-a-GCST90016564	genus Faecalibacterium id.2057	Inverse variance weighted	10	0.0299567	0.0371606	0.420162	1	n.s.
ebi-a-GCST90017021	ebi-a-GCST90016564	Irritable bowel syndrome || id:ebi-a-GCST90016564	genus Lachnospiraceae FCS020 group id.11314	Inverse variance weighted	12	0.0370261	0.0461539	0.42242	1	n.s.
ebi-a-GCST90017033	ebi-a-GCST90016564	Irritable bowel syndrome || id:ebi-a-GCST90016564	genus Methanobrevibacter id.123	Inverse variance weighted	6	-0.0202906	0.0257775	0.431197	1	n.s.
ebi-a-GCST90017091	ebi-a-GCST90016564	Irritable bowel syndrome || id:ebi-a-GCST90016564	order Bacillales id.1674	Inverse variance weighted	9	-0.0158337	0.0203641	0.436848	1	n.s.
ebi-a-GCST90016931	ebi-a-GCST90016564	Irritable bowel syndrome || id:ebi-a-GCST90016564	family Clostridiaceae1 id.1869	Inverse variance weighted	10	0.0299243	0.0387117	0.43952	1	n.s.
ebi-a-GCST90016945	ebi-a-GCST90016564	Irritable bowel syndrome || id:ebi-a-GCST90016564	family Peptococcaceae id.2024	Inverse variance weighted	9	-0.0292405	0.0382557	0.444663	1	n.s.
ebi-a-GCST90017062	ebi-a-GCST90016564	Irritable bowel syndrome || id:ebi-a-GCST90016564	genus Ruminococcus1 id.11373	Inverse variance weighted	10	-0.0328366	0.0430211	0.445303	1	n.s.
ebi-a-GCST90017046	ebi-a-GCST90016564	Irritable bowel syndrome || id:ebi-a-GCST90016564	genus Rikenellaceae RC9 gut group id.11191	Inverse variance weighted	11	0.0159445	0.0215603	0.459585	1	n.s.
ebi-a-GCST90016926	ebi-a-GCST90016564	Irritable bowel syndrome || id:ebi-a-GCST90016564	family Alcaligenaceae id.2875	Inverse variance weighted	12	0.0285366	0.0389672	0.463971	1	n.s.
ebi-a-GCST90016993	ebi-a-GCST90016564	Irritable bowel syndrome || id:ebi-a-GCST90016564	genus Erysipelatoclostridium id.11381	Inverse variance weighted	15	0.0255686	0.0354121	0.470277	1	n.s.
ebi-a-GCST90017030	ebi-a-GCST90016564	Irritable bowel syndrome || id:ebi-a-GCST90016564	genus Lactobacillus id.1837	Inverse variance weighted	10	-0.0192363	0.0267536	0.47213	1	n.s.
ebi-a-GCST90017016	ebi-a-GCST90016564	Irritable bowel syndrome || id:ebi-a-GCST90016564	genus Howardella id.2000	Inverse variance weighted	10	0.0147029	0.0206313	0.476062	1	n.s.
ebi-a-GCST90016999	ebi-a-GCST90016564	Irritable bowel syndrome || id:ebi-a-GCST90016564	genus Eubacterium fissicatena group id.14373	Inverse variance weighted	9	-0.0215028	0.0303645	0.478848	1	n.s.
ebi-a-GCST90017068	ebi-a-GCST90016564	Irritable bowel syndrome || id:ebi-a-GCST90016564	genus Senegalimassilia id.11160	Inverse variance weighted	5	0.0272143	0.0388884	0.48405	1	n.s.
ebi-a-GCST90016925	ebi-a-GCST90016564	Irritable bowel syndrome || id:ebi-a-GCST90016564	family Actinomycetaceae id.421	Inverse variance weighted	5	-0.0271855	0.0388639	0.484237	1	n.s.
ebi-a-GCST90017090	ebi-a-GCST90016564	Irritable bowel syndrome || id:ebi-a-GCST90016564	order Actinomycetales id.420	Inverse variance weighted	5	-0.0271405	0.0389151	0.485535	1	n.s.
ebi-a-GCST90017005	ebi-a-GCST90016564	Irritable bowel syndrome || id:ebi-a-GCST90016564	genus Eubacterium ventriosum group id.11341	Inverse variance weighted	15	-0.0347167	0.0498109	0.485822	1	n.s.
ebi-a-GCST90016963	ebi-a-GCST90016564	Irritable bowel syndrome || id:ebi-a-GCST90016564	genus Allisonella id.2174	Inverse variance weighted	8	0.0143726	0.0206478	0.486375	0.998622	n.s.
ebi-a-GCST90017102	ebi-a-GCST90016564	Irritable bowel syndrome || id:ebi-a-GCST90016564	order Methanobacteriales id.120	Inverse variance weighted	10	0.0135057	0.0195524	0.489724	0.994914	n.s.
ebi-a-GCST90016942	ebi-a-GCST90016564	Irritable bowel syndrome || id:ebi-a-GCST90016564	family Methanobacteriaceae id.121	Inverse variance weighted	10	0.0135057	0.0195524	0.489724	0.98455	n.s.
ebi-a-GCST90016920	ebi-a-GCST90016564	Irritable bowel syndrome || id:ebi-a-GCST90016564	class Methanobacteria id.119	Inverse variance weighted	10	0.0135057	0.0195524	0.489724	0.9744	n.s.
ebi-a-GCST90017103	ebi-a-GCST90016564	Irritable bowel syndrome || id:ebi-a-GCST90016564	order Mollicutes RF9 id.11579	Inverse variance weighted	13	0.0199467	0.0291826	0.494282	0.973433	n.s.
ebi-a-GCST90016943	ebi-a-GCST90016564	Irritable bowel syndrome || id:ebi-a-GCST90016564	family Oxalobacteraceae id.2966	Inverse variance weighted	14	-0.0135316	0.0199229	0.497011	0.968921	n.s.
ebi-a-GCST90017065	ebi-a-GCST90016564	Irritable bowel syndrome || id:ebi-a-GCST90016564	genus Ruminococcus gnavus group id.14376	Inverse variance weighted	12	0.0185698	0.0277815	0.503864	0.972458	n.s.
ebi-a-GCST90017036	ebi-a-GCST90016564	Irritable bowel syndrome || id:ebi-a-GCST90016564	genus Oscillibacter id.2063	Inverse variance weighted	14	0.0221806	0.033543	0.508446	0.971586	n.s.
ebi-a-GCST90016934	ebi-a-GCST90016564	Irritable bowel syndrome || id:ebi-a-GCST90016564	family Defluviitaleaceae id.1924	Inverse variance weighted	11	0.0188624	0.0286274	0.509965	0.964934	n.s.
ebi-a-GCST90017049	ebi-a-GCST90016564	Irritable bowel syndrome || id:ebi-a-GCST90016564	genus Ruminiclostridium5 id.11355	Inverse variance weighted	11	0.0358395	0.0545263	0.510996	0.957498	n.s.
ebi-a-GCST90017009	ebi-a-GCST90016564	Irritable bowel syndrome || id:ebi-a-GCST90016564	genus Family XIII UCG001 id.11294	Inverse variance weighted	8	0.0303047	0.0468386	0.51763	0.960602	n.s.
ebi-a-GCST90017069	ebi-a-GCST90016564	Irritable bowel syndrome || id:ebi-a-GCST90016564	genus Slackia id.825	Inverse variance weighted	6	-0.0216766	0.0338376	0.521779	0.959079	n.s.
ebi-a-GCST90017074	ebi-a-GCST90016564	Irritable bowel syndrome || id:ebi-a-GCST90016564	genus Turicibacter id.2162	Inverse variance weighted	10	-0.0230234	0.0369468	0.533185	0.9708	n.s.
ebi-a-GCST90016912	ebi-a-GCST90016564	Irritable bowel syndrome || id:ebi-a-GCST90016564	class Betaproteobacteria id.2867	Inverse variance weighted	12	0.0249851	0.0405203	0.537493	0.969497	n.s.
ebi-a-GCST90016985	ebi-a-GCST90016564	Irritable bowel syndrome || id:ebi-a-GCST90016564	genus Coprococcus3 id.11303	Inverse variance weighted	9	0.0269361	0.0440117	0.540523	0.965935	n.s.
ebi-a-GCST90016977	ebi-a-GCST90016564	Irritable bowel syndrome || id:ebi-a-GCST90016564	genus Catenibacterium id.2153	Inverse variance weighted	5	-0.0158381	0.0264185	0.548834	0.971789	n.s.
ebi-a-GCST90016973	ebi-a-GCST90016564	Irritable bowel syndrome || id:ebi-a-GCST90016564	genus Butyricicoccus id.2055	Inverse variance weighted	8	-0.0248428	0.0434388	0.567386	0.995505	n.s.
ebi-a-GCST90017034	ebi-a-GCST90016564	Irritable bowel syndrome || id:ebi-a-GCST90016564	genus Odoribacter id.952	Inverse variance weighted	7	-0.0372873	0.0655256	0.569323	0.989904	n.s.
ebi-a-GCST90017114	ebi-a-GCST90016564	Irritable bowel syndrome || id:ebi-a-GCST90016564	phylum Firmicutes id.1672	Inverse variance weighted	17	-0.0174357	0.0309701	0.573447	0.988171	n.s.
ebi-a-GCST90017011	ebi-a-GCST90016564	Irritable bowel syndrome || id:ebi-a-GCST90016564	genus Fusicatenibacter id.11305	Inverse variance weighted	18	-0.0205287	0.0366404	0.575292	0.982578	n.s.
ebi-a-GCST90016964	ebi-a-GCST90016564	Irritable bowel syndrome || id:ebi-a-GCST90016564	genus Alloprevotella id.961	Inverse variance weighted	5	-0.0145943	0.0260643	0.575524	0.974351	n.s.
ebi-a-GCST90017042	ebi-a-GCST90016564	Irritable bowel syndrome || id:ebi-a-GCST90016564	genus Peptococcus id.2037	Inverse variance weighted	12	-0.0122092	0.0224758	0.586982	0.985109	n.s.
ebi-a-GCST90017027	ebi-a-GCST90016564	Irritable bowel syndrome || id:ebi-a-GCST90016564	genus Lachnospiraceae UCG008 id.11328	Inverse variance weighted	11	-0.0137351	0.0258777	0.595579	0.99092	n.s.
ebi-a-GCST90016982	ebi-a-GCST90016564	Irritable bowel syndrome || id:ebi-a-GCST90016564	genus Coprobacter id.949	Inverse variance weighted	11	0.0133074	0.0251415	0.596596	0.984129	n.s.
ebi-a-GCST90016947	ebi-a-GCST90016564	Irritable bowel syndrome || id:ebi-a-GCST90016564	family Porphyromonadaceae id.943	Inverse variance weighted	9	0.0326632	0.0618407	0.597372	0.977058	n.s.
ebi-a-GCST90017038	ebi-a-GCST90016564	Irritable bowel syndrome || id:ebi-a-GCST90016564	genus Oxalobacter id.2978	Inverse variance weighted	11	-0.0112228	0.0213854	0.59973	0.972671	n.s.
ebi-a-GCST90016946	ebi-a-GCST90016564	Irritable bowel syndrome || id:ebi-a-GCST90016564	family Peptostreptococcaceae id.2042	Inverse variance weighted	14	0.015877	0.0304044	0.601537	0.967472	n.s.
ebi-a-GCST90017020	ebi-a-GCST90016564	Irritable bowel syndrome || id:ebi-a-GCST90016564	genus Lachnoclostridium id.11308	Inverse variance weighted	13	0.0341434	0.0677257	0.614161	0.979612	n.s.
ebi-a-GCST90017018	ebi-a-GCST90016564	Irritable bowel syndrome || id:ebi-a-GCST90016564	genus Intestinibacter id.11345	Inverse variance weighted	15	0.0155645	0.0312004	0.617883	0.97747	n.s.
ebi-a-GCST90017006	ebi-a-GCST90016564	Irritable bowel syndrome || id:ebi-a-GCST90016564	genus Eubacterium xylanophilum group id.14375	Inverse variance weighted	9	-0.0230829	0.0468008	0.621861	0.975765	n.s.
ebi-a-GCST90016980	ebi-a-GCST90016564	Irritable bowel syndrome || id:ebi-a-GCST90016564	genus Clostridium sensustricto1 id.1873	Inverse variance weighted	7	0.0194846	0.0396358	0.623009	0.969683	n.s.
ebi-a-GCST90017022	ebi-a-GCST90016564	Irritable bowel syndrome || id:ebi-a-GCST90016564	genus Lachnospiraceae NC2004 group id.11316	Inverse variance weighted	9	-0.0135815	0.0278601	0.625911	0.966406	n.s.
ebi-a-GCST90017075	ebi-a-GCST90016564	Irritable bowel syndrome || id:ebi-a-GCST90016564	genus Tyzzerella3 id.11335	Inverse variance weighted	13	-0.0129018	0.0267759	0.629916	0.964872	n.s.
ebi-a-GCST90017060	ebi-a-GCST90016564	Irritable bowel syndrome || id:ebi-a-GCST90016564	genus Ruminococcaceae UCG013 id.11370	Inverse variance weighted	12	-0.0213124	0.0443375	0.63074	0.958526	n.s.
ebi-a-GCST90017037	ebi-a-GCST90016564	Irritable bowel syndrome || id:ebi-a-GCST90016564	genus Oscillospira id.2064	Inverse variance weighted	8	-0.0258663	0.0542327	0.633397	0.955044	n.s.
ebi-a-GCST90017055	ebi-a-GCST90016564	Irritable bowel syndrome || id:ebi-a-GCST90016564	genus Ruminococcaceae UCG004 id.11362	Inverse variance weighted	11	0.0151785	0.0318542	0.633719	0.948122	n.s.
ebi-a-GCST90017059	ebi-a-GCST90016564	Irritable bowel syndrome || id:ebi-a-GCST90016564	genus Ruminococcaceae UCG011 id.11368	Inverse variance weighted	8	0.0105078	0.0221124	0.634643	0.9422	n.s.
ebi-a-GCST90017032	ebi-a-GCST90016564	Irritable bowel syndrome || id:ebi-a-GCST90016564	genus Marvinbryantia id.2005	Inverse variance weighted	9	-0.0178664	0.0388367	0.645489	0.950988	n.s.
ebi-a-GCST90017101	ebi-a-GCST90016564	Irritable bowel syndrome || id:ebi-a-GCST90016564	order Lactobacillales id.1800	Inverse variance weighted	15	0.0153501	0.033817	0.649888	0.950216	n.s.
ebi-a-GCST90017088	ebi-a-GCST90016564	Irritable bowel syndrome || id:ebi-a-GCST90016564	genus Veillonella id.2198	Inverse variance weighted	8	-0.0179157	0.0412861	0.664331	0.96403	n.s.
ebi-a-GCST90016988	ebi-a-GCST90016564	Irritable bowel syndrome || id:ebi-a-GCST90016564	genus Dialister id.2183	Inverse variance weighted	11	-0.0191996	0.045227	0.67119	0.966713	n.s.
ebi-a-GCST90016939	ebi-a-GCST90016564	Irritable bowel syndrome || id:ebi-a-GCST90016564	family Family XIII id.1957	Inverse variance weighted	11	-0.0212245	0.0507285	0.675658	0.965941	n.s.
ebi-a-GCST90016908	ebi-a-GCST90016564	Irritable bowel syndrome || id:ebi-a-GCST90016564	class Actinobacteria id.419	Inverse variance weighted	15	0.0132177	0.0328057	0.687015	0.974955	n.s.
ebi-a-GCST90016959	ebi-a-GCST90016564	Irritable bowel syndrome || id:ebi-a-GCST90016564	genus Actinomyces id.423	Inverse variance weighted	7	0.0132144	0.03288	0.68776	0.968889	n.s.
ebi-a-GCST90016917	ebi-a-GCST90016564	Irritable bowel syndrome || id:ebi-a-GCST90016564	class Gammaproteobacteria id.3303	Inverse variance weighted	6	-0.0274198	0.0686772	0.689704	0.964586	n.s.
ebi-a-GCST90016978	ebi-a-GCST90016564	Irritable bowel syndrome || id:ebi-a-GCST90016564	genus Christensenellaceae R 7group id.11283	Inverse variance weighted	10	-0.0207049	0.0519713	0.690343	0.958533	n.s.
ebi-a-GCST90016933	ebi-a-GCST90016564	Irritable bowel syndrome || id:ebi-a-GCST90016564	family Coriobacteriaceae id.811	Inverse variance weighted	14	-0.019873	0.0514376	0.699236	0.963947	n.s.
ebi-a-GCST90017096	ebi-a-GCST90016564	Irritable bowel syndrome || id:ebi-a-GCST90016564	order Coriobacteriales id.810	Inverse variance weighted	14	-0.019873	0.0514376	0.699236	0.957111	n.s.
ebi-a-GCST90016914	ebi-a-GCST90016564	Irritable bowel syndrome || id:ebi-a-GCST90016564	class Coriobacteriia id.809	Inverse variance weighted	14	-0.019873	0.0514376	0.699236	0.950371	n.s.
ebi-a-GCST90016968	ebi-a-GCST90016564	Irritable bowel syndrome || id:ebi-a-GCST90016564	genus Bacteroides id.918	Inverse variance weighted	9	0.0265009	0.0693494	0.70236	0.947941	n.s.
ebi-a-GCST90016927	ebi-a-GCST90016564	Irritable bowel syndrome || id:ebi-a-GCST90016564	family Bacteroidaceae id.917	Inverse variance weighted	9	0.0265009	0.0693494	0.70236	0.941358	n.s.
ebi-a-GCST90017073	ebi-a-GCST90016564	Irritable bowel syndrome || id:ebi-a-GCST90016564	genus Terrisporobacter id.11348	Inverse variance weighted	5	-0.0134848	0.0360073	0.70803	0.942413	n.s.
ebi-a-GCST90017071	ebi-a-GCST90016564	Irritable bowel syndrome || id:ebi-a-GCST90016564	genus Subdoligranulum id.2070	Inverse variance weighted	11	0.0167309	0.0455421	0.713342	0.942979	n.s.
ebi-a-GCST90016975	ebi-a-GCST90016564	Irritable bowel syndrome || id:ebi-a-GCST90016564	genus Butyrivibrio id.1993	Inverse variance weighted	15	0.00730706	0.0199436	0.714077	0.93753	n.s.
ebi-a-GCST90017003	ebi-a-GCST90016564	Irritable bowel syndrome || id:ebi-a-GCST90016564	genus Eubacterium rectale group id.14374	Inverse variance weighted	8	-0.0168945	0.0475882	0.722579	0.942282	n.s.
ebi-a-GCST90016936	ebi-a-GCST90016564	Irritable bowel syndrome || id:ebi-a-GCST90016564	family Enterobacteriaceae id.3469	Inverse variance weighted	7	-0.0326727	0.0942338	0.728802	0.944019	n.s.
ebi-a-GCST90017098	ebi-a-GCST90016564	Irritable bowel syndrome || id:ebi-a-GCST90016564	order Enterobacteriales id.3468	Inverse variance weighted	7	-0.0326727	0.0942338	0.728802	0.937725	n.s.
ebi-a-GCST90016990	ebi-a-GCST90016564	Irritable bowel syndrome || id:ebi-a-GCST90016564	genus Eggerthella id.819	Inverse variance weighted	11	-0.00759922	0.0231996	0.743245	0.949976	n.s.
ebi-a-GCST90016941	ebi-a-GCST90016564	Irritable bowel syndrome || id:ebi-a-GCST90016564	family Lactobacillaceae id.1836	Inverse variance weighted	9	0.00910578	0.0280327	0.745312	0.94635	n.s.
ebi-a-GCST90016958	ebi-a-GCST90016564	Irritable bowel syndrome || id:ebi-a-GCST90016564	family Victivallaceae id.2255	Inverse variance weighted	12	0.00683156	0.0213834	0.749363	0.945275	n.s.
ebi-a-GCST90017023	ebi-a-GCST90016564	Irritable bowel syndrome || id:ebi-a-GCST90016564	genus Lachnospiraceae ND3007 group id.11317	Inverse variance weighted	3	0.0304536	0.0994318	0.759394	0.951708	n.s.
ebi-a-GCST90017063	ebi-a-GCST90016564	Irritable bowel syndrome || id:ebi-a-GCST90016564	genus Ruminococcus2 id.11374	Inverse variance weighted	15	0.0135667	0.0455607	0.765878	0.953641	n.s.
ebi-a-GCST90016960	ebi-a-GCST90016564	Irritable bowel syndrome || id:ebi-a-GCST90016564	genus Adlercreutzia id.812	Inverse variance weighted	8	-0.0135167	0.0467079	0.772284	0.955454	n.s.
ebi-a-GCST90016998	ebi-a-GCST90016564	Irritable bowel syndrome || id:ebi-a-GCST90016564	genus Eubacterium eligens group id.14372	Inverse variance weighted	8	0.0120539	0.0455921	0.791483	0.972969	n.s.
ebi-a-GCST90016935	ebi-a-GCST90016564	Irritable bowel syndrome || id:ebi-a-GCST90016564	family Desulfovibrionaceae id.3169	Inverse variance weighted	10	0.0141427	0.057912	0.807067	0.985848	n.s.
ebi-a-GCST90017097	ebi-a-GCST90016564	Irritable bowel syndrome || id:ebi-a-GCST90016564	order Desulfovibrionales id.3156	Inverse variance weighted	12	0.0116441	0.0491266	0.81264	0.986412	n.s.
ebi-a-GCST90016932	ebi-a-GCST90016564	Irritable bowel syndrome || id:ebi-a-GCST90016564	family Clostridiales vadin BB60 group id.11286	Inverse variance weighted	15	-0.0062056	0.0280764	0.825073	0.995244	n.s.
ebi-a-GCST90017116	ebi-a-GCST90016564	Irritable bowel syndrome || id:ebi-a-GCST90016564	phylum Proteobacteria id.2375	Inverse variance weighted	12	0.00980855	0.0483282	0.839169	1	n.s.
ebi-a-GCST90017031	ebi-a-GCST90016564	Irritable bowel syndrome || id:ebi-a-GCST90016564	genus Lactococcus id.1851	Inverse variance weighted	8	-0.00581078	0.0293635	0.84313	1	n.s.
ebi-a-GCST90016989	ebi-a-GCST90016564	Irritable bowel syndrome || id:ebi-a-GCST90016564	genus Dorea id.1997	Inverse variance weighted	10	-0.00909211	0.0467037	0.845646	1	n.s.
ebi-a-GCST90017024	ebi-a-GCST90016564	Irritable bowel syndrome || id:ebi-a-GCST90016564	genus Lachnospiraceae NK4A136 group id.11319	Inverse variance weighted	15	0.00642816	0.0331775	0.846371	0.996034	n.s.
ebi-a-GCST90017041	ebi-a-GCST90016564	Irritable bowel syndrome || id:ebi-a-GCST90016564	genus Parasutterella id.2892	Inverse variance weighted	15	-0.00518656	0.0269179	0.847209	0.990978	n.s.
ebi-a-GCST90017113	ebi-a-GCST90016564	Irritable bowel syndrome || id:ebi-a-GCST90016564	phylum Euryarchaeota id.55	Inverse variance weighted	12	0.00351006	0.0190893	0.854111	0.993032	n.s.
ebi-a-GCST90016928	ebi-a-GCST90016564	Irritable bowel syndrome || id:ebi-a-GCST90016564	family Bacteroidales S24 7group id.11173	Inverse variance weighted	9	0.00578606	0.0319444	0.856266	0.989577	n.s.
ebi-a-GCST90017118	ebi-a-GCST90016564	Irritable bowel syndrome || id:ebi-a-GCST90016564	phylum Verrucomicrobia id.3982	Inverse variance weighted	12	-0.00554962	0.03169	0.860984	0.989106	n.s.
ebi-a-GCST90016996	ebi-a-GCST90016564	Irritable bowel syndrome || id:ebi-a-GCST90016564	genus Eubacterium brachy group id.11296	Inverse variance weighted	10	0.00371428	0.0213783	0.862069	0.984494	n.s.
ebi-a-GCST90016924	ebi-a-GCST90016564	Irritable bowel syndrome || id:ebi-a-GCST90016564	family Acidaminococcaceae id.2166	Inverse variance weighted	7	-0.00723137	0.0422373	0.86406	0.980962	n.s.
ebi-a-GCST90016922	ebi-a-GCST90016564	Irritable bowel syndrome || id:ebi-a-GCST90016564	class Negativicutes id.2164	Inverse variance weighted	12	-0.00580599	0.0400079	0.884615	0.998425	n.s.
ebi-a-GCST90017107	ebi-a-GCST90016564	Irritable bowel syndrome || id:ebi-a-GCST90016564	order Selenomonadales id.2165	Inverse variance weighted	12	-0.00580599	0.0400079	0.884615	0.992621	n.s.
ebi-a-GCST90017044	ebi-a-GCST90016564	Irritable bowel syndrome || id:ebi-a-GCST90016564	genus Prevotella7 id.11182	Inverse variance weighted	11	0.00261447	0.0193918	0.892751	0.995959	n.s.
ebi-a-GCST90016979	ebi-a-GCST90016564	Irritable bowel syndrome || id:ebi-a-GCST90016564	genus Clostridium innocuum group id.14397	Inverse variance weighted	9	-0.00393608	0.0305187	0.897379	0.995369	n.s.
ebi-a-GCST90016956	ebi-a-GCST90016564	Irritable bowel syndrome || id:ebi-a-GCST90016564	family Veillonellaceae id.2172	Inverse variance weighted	19	0.00452638	0.0374876	0.903894	0.996866	n.s.
ebi-a-GCST90016965	ebi-a-GCST90016564	Irritable bowel syndrome || id:ebi-a-GCST90016564	genus Anaerofilum id.2053	Inverse variance weighted	11	0.00278809	0.0256813	0.913548	1	n.s.
ebi-a-GCST90017089	ebi-a-GCST90016564	Irritable bowel syndrome || id:ebi-a-GCST90016564	genus Victivallis id.2256	Inverse variance weighted	10	0.00247079	0.0244636	0.919552	1	n.s.
ebi-a-GCST90017017	ebi-a-GCST90016564	Irritable bowel syndrome || id:ebi-a-GCST90016564	genus Hungatella id.11306	Inverse variance weighted	5	-0.00442515	0.0438957	0.919701	0.997204	n.s.
ebi-a-GCST90017054	ebi-a-GCST90016564	Irritable bowel syndrome || id:ebi-a-GCST90016564	genus Ruminococcaceae UCG003 id.11361	Inverse variance weighted	12	-0.00359453	0.0408777	0.929929	1	n.s.
ebi-a-GCST90017001	ebi-a-GCST90016564	Irritable bowel syndrome || id:ebi-a-GCST90016564	genus Eubacterium nodatum group id.11297	Inverse variance weighted	11	0.001619	0.0194386	0.933623	1	n.s.
ebi-a-GCST90017066	ebi-a-GCST90016564	Irritable bowel syndrome || id:ebi-a-GCST90016564	genus Ruminococcus torques group id.14377	Inverse variance weighted	9	-0.00385853	0.0477648	0.935616	0.997645	n.s.
ebi-a-GCST90016986	ebi-a-GCST90016564	Irritable bowel syndrome || id:ebi-a-GCST90016564	genus Defluviitaleaceae UCG011 id.11287	Inverse variance weighted	9	-0.0024585	0.0320033	0.938767	0.995505	n.s.
ebi-a-GCST90017039	ebi-a-GCST90016564	Irritable bowel syndrome || id:ebi-a-GCST90016564	genus Parabacteroides id.954	Inverse variance weighted	6	-0.00335545	0.0513704	0.94792	0.999719	n.s.
ebi-a-GCST90017056	ebi-a-GCST90016564	Irritable bowel syndrome || id:ebi-a-GCST90016564	genus Ruminococcaceae UCG005 id.11363	Inverse variance weighted	14	-0.00246538	0.038293	0.948666	0.995068	n.s.
ebi-a-GCST90017108	ebi-a-GCST90016564	Irritable bowel syndrome || id:ebi-a-GCST90016564	order Verrucomicrobiales id.4030	Inverse variance weighted	11	0.00177534	0.0325584	0.956514	0.997877	n.s.
ebi-a-GCST90016923	ebi-a-GCST90016564	Irritable bowel syndrome || id:ebi-a-GCST90016564	class Verrucomicrobiae id.4029	Inverse variance weighted	11	0.00177534	0.0325584	0.956514	0.992512	n.s.
ebi-a-GCST90016957	ebi-a-GCST90016564	Irritable bowel syndrome || id:ebi-a-GCST90016564	family Verrucomicrobiaceae id.4036	Inverse variance weighted	11	0.00174864	0.0325656	0.957177	0.987889	n.s.
ebi-a-GCST90016961	ebi-a-GCST90016564	Irritable bowel syndrome || id:ebi-a-GCST90016564	genus Akkermansia id.4037	Inverse variance weighted	11	0.0017207	0.03255	0.957841	0.983315	n.s.
ebi-a-GCST90017014	ebi-a-GCST90016564	Irritable bowel syndrome || id:ebi-a-GCST90016564	genus Holdemanella id.11393	Inverse variance weighted	10	0.00118188	0.0446887	0.978901	0.999618	n.s.
ebi-a-GCST90016972	ebi-a-GCST90016564	Irritable bowel syndrome || id:ebi-a-GCST90016564	genus Blautia id.1992	Inverse variance weighted	2	0.001226	0.073662	0.986721	1	n.s.
ebi-a-GCST90017053	ebi-a-GCST90016564	Irritable bowel syndrome || id:ebi-a-GCST90016564	genus Ruminococcaceae UCG002 id.11360	Inverse variance weighted	22	0.00043269	0.029773	0.988405	0.998755	n.s.
ebi-a-GCST90017067	ebi-a-GCST90016564	Irritable bowel syndrome || id:ebi-a-GCST90016564	genus Sellimonas id.14369	Inverse variance weighted	9	-0.000299968	0.0246251	0.990281	0.995439	n.s.
ebi-a-GCST90016915	ebi-a-GCST90016564	Irritable bowel syndrome || id:ebi-a-GCST90016564	class Deltaproteobacteria id.3087	Inverse variance weighted	13	0.00030043	0.0486348	0.995071	0.995071	n.s.

## Sheet: Table S4
Table S4. Mendelian Randomization Results Between Alcohol Intake Frequency and Gut Microbiota Features
id.exposure	id.outcome	outcome	exposure	method	nsnp	b	se	pval	pval.adj	Significance
ukb-b-5779	ebi-a-GCST90017113	Gut microbiota abundance (phylum Euryarchaeota id.55) || id:ebi-a-GCST90017113	|| id:ukb-b-5779	Inverse variance weighted	232	-0.239484	0.0890251	0.00714362	1	n.s.
ukb-b-5779	ebi-a-GCST90017110	Gut microbiota abundance (phylum Actinobacteria id.400) || id:ebi-a-GCST90017110	|| id:ukb-b-5779	Inverse variance weighted	242	0.101204	0.0405749	0.0126221	1	n.s.
ukb-b-5779	ebi-a-GCST90017033	Gut microbiota abundance (genus Methanobrevibacter id.123) || id:ebi-a-GCST90017033	|| id:ukb-b-5779	Inverse variance weighted	230	-0.229885	0.0924898	0.0129365	0.83225	n.s.
ukb-b-5779	ebi-a-GCST90016908	Gut microbiota abundance (class Actinobacteria id.419) || id:ebi-a-GCST90016908	|| id:ukb-b-5779	Inverse variance weighted	242	0.102738	0.0426173	0.0159218	0.768226	n.s.
ukb-b-5779	ebi-a-GCST90017008	Gut microbiota abundance (genus Family XIII AD3011 group id.11293) || id:ebi-a-GCST90017008	|| id:ukb-b-5779	Inverse variance weighted	239	-0.112959	0.0474324	0.0172432	0.665589	n.s.
ukb-b-5779	ebi-a-GCST90017102	Gut microbiota abundance (order Methanobacteriales id.120) || id:ebi-a-GCST90017102	|| id:ukb-b-5779	Inverse variance weighted	231	-0.21586	0.0910899	0.0178003	0.572576	n.s.
ukb-b-5779	ebi-a-GCST90016920	Gut microbiota abundance (class Methanobacteria id.119) || id:ebi-a-GCST90016920	|| id:ukb-b-5779	Inverse variance weighted	231	-0.21586	0.0910899	0.0178003	0.490779	n.s.
ukb-b-5779	ebi-a-GCST90016942	Gut microbiota abundance (family Methanobacteriaceae id.121) || id:ebi-a-GCST90016942	|| id:ukb-b-5779	Inverse variance weighted	231	-0.215816	0.0910899	0.0178236	0.429994	n.s.
ukb-b-5779	ebi-a-GCST90016970	Gut microbiota abundance (genus Bifidobacterium id.436) || id:ebi-a-GCST90016970	|| id:ukb-b-5779	Inverse variance weighted	241	0.107944	0.0457979	0.0184254	0.395122	n.s.
ukb-b-5779	ebi-a-GCST90016981	Gut microbiota abundance (genus Collinsella id.815) || id:ebi-a-GCST90016981	|| id:ukb-b-5779	Inverse variance weighted	241	0.106783	0.045342	0.0185196	0.357427	n.s.
ukb-b-5779	ebi-a-GCST90016982	Gut microbiota abundance (genus Coprobacter id.949) || id:ebi-a-GCST90016982	|| id:ukb-b-5779	Inverse variance weighted	237	0.15525	0.0666105	0.0197687	0.34685	n.s.
ukb-b-5779	ebi-a-GCST90017007	Gut microbiota abundance (genus Faecalibacterium id.2057) || id:ebi-a-GCST90017007	|| id:ukb-b-5779	Inverse variance weighted	243	-0.0903499	0.0404979	0.0256826	0.413061	n.s.
ukb-b-5779	ebi-a-GCST90017022	Gut microbiota abundance (genus Lachnospiraceae NC2004 group id.11316) || id:ebi-a-GCST90017022	|| id:ukb-b-5779	Inverse variance weighted	236	-0.155492	0.0722038	0.0312778	0.464354	n.s.
ukb-b-5779	ebi-a-GCST90016987	Gut microbiota abundance (genus Desulfovibrio id.3173) || id:ebi-a-GCST90016987	|| id:ukb-b-5779	Inverse variance weighted	237	0.121637	0.0568141	0.0322763	0.444951	n.s.
ukb-b-5779	ebi-a-GCST90016975	Gut microbiota abundance (genus Butyrivibrio id.1993) || id:ebi-a-GCST90016975	|| id:ukb-b-5779	Inverse variance weighted	230	-0.19768	0.0930002	0.0335375	0.431516	n.s.
ukb-b-5779	ebi-a-GCST90016929	Gut microbiota abundance (family Bifidobacteriaceae id.433) || id:ebi-a-GCST90016929	|| id:ukb-b-5779	Inverse variance weighted	241	0.0957342	0.0459959	0.0374008	0.451147	n.s.
ukb-b-5779	ebi-a-GCST90017093	Gut microbiota abundance (order Bifidobacteriales id.432) || id:ebi-a-GCST90017093	|| id:ukb-b-5779	Inverse variance weighted	241	0.0957342	0.0459959	0.0374008	0.424609	n.s.
ukb-b-5779	ebi-a-GCST90017091	Gut microbiota abundance (order Bacillales id.1674) || id:ebi-a-GCST90017091	|| id:ukb-b-5779	Inverse variance weighted	217	0.209122	0.101196	0.0387803	0.415811	n.s.
ukb-b-5779	ebi-a-GCST90016933	Gut microbiota abundance (family Coriobacteriaceae id.811) || id:ebi-a-GCST90016933	|| id:ukb-b-5779	Inverse variance weighted	242	0.0803604	0.0408934	0.0494004	0.501804	n.s.
ukb-b-5779	ebi-a-GCST90017096	Gut microbiota abundance (order Coriobacteriales id.810) || id:ebi-a-GCST90017096	|| id:ukb-b-5779	Inverse variance weighted	242	0.0803604	0.0408934	0.0494004	0.476714	n.s.
ukb-b-5779	ebi-a-GCST90016914	Gut microbiota abundance (class Coriobacteriia id.809) || id:ebi-a-GCST90016914	|| id:ukb-b-5779	Inverse variance weighted	242	0.0803604	0.0408934	0.0494004	0.454013	n.s.
ukb-b-5779	ebi-a-GCST90016976	Gut microbiota abundance (genus Candidatus Soleaferrea id.11350) || id:ebi-a-GCST90016976	|| id:ukb-b-5779	Inverse variance weighted	235	0.145586	0.0763437	0.0565238	0.495867	n.s.
ukb-b-5779	ebi-a-GCST90016995	Gut microbiota abundance (genus Escherichia Shigella id.3504) || id:ebi-a-GCST90016995	|| id:ukb-b-5779	Inverse variance weighted	238	0.0875625	0.0498096	0.0787568	0.660873	n.s.
ukb-b-5779	ebi-a-GCST90016966	Gut microbiota abundance (genus Anaerostipes id.1991) || id:ebi-a-GCST90016966	|| id:ukb-b-5779	Inverse variance weighted	242	-0.071719	0.041899	0.0869497	0.69922	n.s.
ukb-b-5779	ebi-a-GCST90017053	Gut microbiota abundance (genus Ruminococcaceae UCG002 id.11360) || id:ebi-a-GCST90017053	|| id:ukb-b-5779	Inverse variance weighted	242	0.0725989	0.0429688	0.0911097	0.703367	n.s.
ukb-b-5779	ebi-a-GCST90016972	Gut microbiota abundance (genus Blautia id.1992) || id:ebi-a-GCST90016972	|| id:ukb-b-5779	Inverse variance weighted	13	0.321859	0.191552	0.0929053	0.689643	n.s.
ukb-b-5779	ebi-a-GCST90017116	Gut microbiota abundance (phylum Proteobacteria id.2375) || id:ebi-a-GCST90017116	|| id:ukb-b-5779	Inverse variance weighted	243	0.0675608	0.0407256	0.0971308	0.694305	n.s.
ukb-b-5779	ebi-a-GCST90017100	Gut microbiota abundance (order Gastranaerophilales id.1591) || id:ebi-a-GCST90017100	|| id:ukb-b-5779	Inverse variance weighted	235	-0.117059	0.0713485	0.100866	0.695255	n.s.
ukb-b-5779	ebi-a-GCST90017062	Gut microbiota abundance (genus Ruminococcus1 id.11373) || id:ebi-a-GCST90017062	|| id:ukb-b-5779	Inverse variance weighted	242	0.0681617	0.0422678	0.106828	0.710958	n.s.
ukb-b-5779	ebi-a-GCST90017114	Gut microbiota abundance (phylum Firmicutes id.1672) || id:ebi-a-GCST90017114	|| id:ukb-b-5779	Inverse variance weighted	243	-0.0655315	0.0407484	0.107792	0.69346	n.s.
ukb-b-5779	ebi-a-GCST90017032	Gut microbiota abundance (genus Marvinbryantia id.2005) || id:ebi-a-GCST90017032	|| id:ukb-b-5779	Inverse variance weighted	238	-0.0832749	0.0519712	0.109084	0.679133	n.s.
ukb-b-5779	ebi-a-GCST90016919	Gut microbiota abundance (class Melainabacteria id.1589) || id:ebi-a-GCST90016919	|| id:ukb-b-5779	Inverse variance weighted	235	-0.113603	0.0712932	0.111058	0.669819	n.s.
ukb-b-5779	ebi-a-GCST90017031	Gut microbiota abundance (genus Lactococcus id.1851) || id:ebi-a-GCST90017031	|| id:ukb-b-5779	Inverse variance weighted	235	-0.136382	0.0860133	0.112832	0.659895	n.s.
ukb-b-5779	ebi-a-GCST90016963	Gut microbiota abundance (genus Allisonella id.2174) || id:ebi-a-GCST90016963	|| id:ukb-b-5779	Inverse variance weighted	199	0.170413	0.108343	0.115742	0.657008	n.s.
ukb-b-5779	ebi-a-GCST90017065	Gut microbiota abundance (genus Ruminococcus gnavus group id.14376) || id:ebi-a-GCST90017065	|| id:ukb-b-5779	Inverse variance weighted	236	0.102963	0.0683457	0.131937	0.727536	n.s.
ukb-b-5779	ebi-a-GCST90017009	Gut microbiota abundance (genus Family XIII UCG001 id.11294) || id:ebi-a-GCST90017009	|| id:ukb-b-5779	Inverse variance weighted	239	-0.0702288	0.0481548	0.144731	0.77592	n.s.
ukb-b-5779	ebi-a-GCST90016973	Gut microbiota abundance (genus Butyricicoccus id.2055) || id:ebi-a-GCST90016973	|| id:ukb-b-5779	Inverse variance weighted	242	-0.0604687	0.0415653	0.145728	0.760147	n.s.
ukb-b-5779	ebi-a-GCST90016924	Gut microbiota abundance (family Acidaminococcaceae id.2166) || id:ebi-a-GCST90016924	|| id:ukb-b-5779	Inverse variance weighted	239	0.070173	0.0488356	0.150739	0.765598	n.s.
ukb-b-5779	ebi-a-GCST90016998	Gut microbiota abundance (genus Eubacterium eligens group id.14372) || id:ebi-a-GCST90016998	|| id:ukb-b-5779	Inverse variance weighted	241	-0.06525	0.0458259	0.154485	0.764504	n.s.
ukb-b-5779	ebi-a-GCST90016947	Gut microbiota abundance (family Porphyromonadaceae id.943) || id:ebi-a-GCST90016947	|| id:ukb-b-5779	Inverse variance weighted	243	0.0576935	0.0407901	0.157245	0.758706	n.s.
ukb-b-5779	ebi-a-GCST90016991	Gut microbiota abundance (genus Eisenbergiella id.11304) || id:ebi-a-GCST90016991	|| id:ukb-b-5779	Inverse variance weighted	237	-0.102408	0.0727038	0.158966	0.748302	n.s.
ukb-b-5779	ebi-a-GCST90017006	Gut microbiota abundance (genus Eubacterium xylanophilum group id.14375) || id:ebi-a-GCST90017006	|| id:ukb-b-5779	Inverse variance weighted	239	-0.0661912	0.0471441	0.160313	0.736679	n.s.
ukb-b-5779	ebi-a-GCST90017112	Gut microbiota abundance (phylum Cyanobacteria id.1500) || id:ebi-a-GCST90017112	|| id:ukb-b-5779	Inverse variance weighted	236	-0.0899291	0.0655462	0.170065	0.763315	n.s.
ukb-b-5779	ebi-a-GCST90016951	Gut microbiota abundance (family Ruminococcaceae id.2050) || id:ebi-a-GCST90016951	|| id:ukb-b-5779	Inverse variance weighted	243	-0.0569094	0.0422686	0.178182	0.781571	n.s.
ukb-b-5779	ebi-a-GCST90017040	Gut microbiota abundance (genus Paraprevotella id.962) || id:ebi-a-GCST90017040	|| id:ukb-b-5779	Inverse variance weighted	236	-0.0862933	0.0648479	0.183287	0.786097	n.s.
ukb-b-5779	ebi-a-GCST90017095	Gut microbiota abundance (order Clostridiales id.1863) || id:ebi-a-GCST90017095	|| id:ukb-b-5779	Inverse variance weighted	243	-0.0560593	0.0425719	0.187901	0.788369	n.s.
ukb-b-5779	ebi-a-GCST90016913	Gut microbiota abundance (class Clostridia id.1859) || id:ebi-a-GCST90016913	|| id:ukb-b-5779	Inverse variance weighted	243	-0.0555315	0.0426868	0.193291	0.793725	n.s.
ukb-b-5779	ebi-a-GCST90017060	Gut microbiota abundance (genus Ruminococcaceae UCG013 id.11370) || id:ebi-a-GCST90017060	|| id:ukb-b-5779	Inverse variance weighted	242	-0.0541318	0.0420143	0.197601	0.794522	n.s.
ukb-b-5779	ebi-a-GCST90016926	Gut microbiota abundance (family Alcaligenaceae id.2875) || id:ebi-a-GCST90016926	|| id:ukb-b-5779	Inverse variance weighted	243	0.0531515	0.0420083	0.205778	0.810512	n.s.
ukb-b-5779	ebi-a-GCST90016936	Gut microbiota abundance (family Enterobacteriaceae id.3469) || id:ebi-a-GCST90016936	|| id:ukb-b-5779	Inverse variance weighted	239	0.0602866	0.0477115	0.206386	0.796651	n.s.
ukb-b-5779	ebi-a-GCST90017098	Gut microbiota abundance (order Enterobacteriales id.3468) || id:ebi-a-GCST90017098	|| id:ukb-b-5779	Inverse variance weighted	239	0.0602866	0.0477115	0.206386	0.78103	n.s.
ukb-b-5779	ebi-a-GCST90017021	Gut microbiota abundance (genus Lachnospiraceae FCS020 group id.11314) || id:ebi-a-GCST90017021	|| id:ukb-b-5779	Inverse variance weighted	239	-0.0571551	0.0463522	0.217553	0.807456	n.s.
ukb-b-5779	ebi-a-GCST90016952	Gut microbiota abundance (family Streptococcaceae id.1850) || id:ebi-a-GCST90016952	|| id:ukb-b-5779	Inverse variance weighted	242	-0.0520167	0.0422223	0.217959	0.793701	n.s.
ukb-b-5779	ebi-a-GCST90017050	Gut microbiota abundance (genus Ruminiclostridium6 id.11356) || id:ebi-a-GCST90017050	|| id:ukb-b-5779	Inverse variance weighted	239	-0.0570441	0.0470805	0.225655	0.806507	n.s.
ukb-b-5779	ebi-a-GCST90017045	Gut microbiota abundance (genus Prevotella9 id.11183) || id:ebi-a-GCST90017045	|| id:ukb-b-5779	Inverse variance weighted	237	0.0648081	0.0542398	0.232148	0.814627	n.s.
ukb-b-5779	ebi-a-GCST90016948	Gut microbiota abundance (family Prevotellaceae id.960) || id:ebi-a-GCST90016948	|| id:ukb-b-5779	Inverse variance weighted	241	0.0536528	0.0449234	0.232354	0.800791	n.s.
ukb-b-5779	ebi-a-GCST90017026	Gut microbiota abundance (genus Lachnospiraceae UCG004 id.11324) || id:ebi-a-GCST90017026	|| id:ukb-b-5779	Inverse variance weighted	241	-0.05212	0.0455683	0.252716	0.855688	n.s.
ukb-b-5779	ebi-a-GCST90017058	Gut microbiota abundance (genus Ruminococcaceae UCG010 id.11367) || id:ebi-a-GCST90017058	|| id:ukb-b-5779	Inverse variance weighted	239	-0.054525	0.0480279	0.256259	0.852723	n.s.
ukb-b-5779	ebi-a-GCST90016912	Gut microbiota abundance (class Betaproteobacteria id.2867) || id:ebi-a-GCST90016912	|| id:ukb-b-5779	Inverse variance weighted	243	0.0469222	0.0415887	0.259217	0.847949	n.s.
ukb-b-5779	ebi-a-GCST90017054	Gut microbiota abundance (genus Ruminococcaceae UCG003 id.11361) || id:ebi-a-GCST90017054	|| id:ukb-b-5779	Inverse variance weighted	241	-0.0555881	0.0501409	0.267587	0.860737	n.s.
ukb-b-5779	ebi-a-GCST90017018	Gut microbiota abundance (genus Intestinibacter id.11345) || id:ebi-a-GCST90017018	|| id:ukb-b-5779	Inverse variance weighted	239	0.0557328	0.0510145	0.274618	0.868874	n.s.
ukb-b-5779	ebi-a-GCST90017035	Gut microbiota abundance (genus Olsenella id.822) || id:ebi-a-GCST90017035	|| id:ukb-b-5779	Inverse variance weighted	234	-0.0965714	0.0888369	0.277008	0.8623	n.s.
ukb-b-5779	ebi-a-GCST90017043	Gut microbiota abundance (genus Phascolarctobacterium id.2168) || id:ebi-a-GCST90017043	|| id:ukb-b-5779	Inverse variance weighted	237	0.0561657	0.0519374	0.279514	0.856289	n.s.
ukb-b-5779	ebi-a-GCST90017052	Gut microbiota abundance (genus Ruminococcaceae NK4A214 group id.11358) || id:ebi-a-GCST90017052	|| id:ukb-b-5779	Inverse variance weighted	241	-0.0486529	0.0451702	0.281435	0.848702	n.s.
ukb-b-5779	ebi-a-GCST90017064	Gut microbiota abundance (genus Ruminococcus gauvreauii group id.11342) || id:ebi-a-GCST90017064	|| id:ukb-b-5779	Inverse variance weighted	240	0.0545919	0.051352	0.28774	0.854367	n.s.
ukb-b-5779	ebi-a-GCST90017071	Gut microbiota abundance (genus Subdoligranulum id.2070) || id:ebi-a-GCST90017071	|| id:ukb-b-5779	Inverse variance weighted	243	-0.0451729	0.0425467	0.28836	0.843236	n.s.
ukb-b-5779	ebi-a-GCST90017094	Gut microbiota abundance (order Burkholderiales id.2874) || id:ebi-a-GCST90017094	|| id:ukb-b-5779	Inverse variance weighted	243	0.0438122	0.0416536	0.29288	0.84367	n.s.
ukb-b-5779	ebi-a-GCST90016967	Gut microbiota abundance (genus Anaerotruncus id.2054) || id:ebi-a-GCST90016967	|| id:ukb-b-5779	Inverse variance weighted	242	0.0443358	0.0422985	0.294562	0.836036	n.s.
ukb-b-5779	ebi-a-GCST90016999	Gut microbiota abundance (genus Eubacterium fissicatena group id.14373) || id:ebi-a-GCST90016999	|| id:ukb-b-5779	Inverse variance weighted	232	0.0908641	0.0905596	0.315686	0.883006	n.s.
ukb-b-5779	ebi-a-GCST90016978	Gut microbiota abundance (genus Christensenellaceae R 7group id.11283) || id:ebi-a-GCST90016978	|| id:ukb-b-5779	Inverse variance weighted	242	-0.0426357	0.0425846	0.31673	0.87327	n.s.
ukb-b-5779	ebi-a-GCST90017099	Gut microbiota abundance (order Erysipelotrichales id.2148) || id:ebi-a-GCST90017099	|| id:ukb-b-5779	Inverse variance weighted	243	-0.0444786	0.0444388	0.316877	0.86137	n.s.
ukb-b-5779	ebi-a-GCST90016916	Gut microbiota abundance (class Erysipelotrichia id.2147) || id:ebi-a-GCST90016916	|| id:ukb-b-5779	Inverse variance weighted	243	-0.0444786	0.0444388	0.316877	0.849406	n.s.
ukb-b-5779	ebi-a-GCST90016937	Gut microbiota abundance (family Erysipelotrichaceae id.2149) || id:ebi-a-GCST90016937	|| id:ukb-b-5779	Inverse variance weighted	243	-0.0444786	0.0444388	0.316877	0.83777	n.s.
ukb-b-5779	ebi-a-GCST90016993	Gut microbiota abundance (genus Erysipelatoclostridium id.11381) || id:ebi-a-GCST90016993	|| id:ukb-b-5779	Inverse variance weighted	237	-0.0541821	0.0550205	0.324741	0.84696	n.s.
ukb-b-5779	ebi-a-GCST90017047	Gut microbiota abundance (genus Romboutsia id.11347) || id:ebi-a-GCST90017047	|| id:ukb-b-5779	Inverse variance weighted	240	0.0469237	0.0477342	0.325598	0.837873	n.s.
ukb-b-5779	ebi-a-GCST90017000	Gut microbiota abundance (genus Eubacterium hallii group id.11338) || id:ebi-a-GCST90017000	|| id:ukb-b-5779	Inverse variance weighted	242	-0.0421581	0.0442719	0.340968	0.865878	n.s.
ukb-b-5779	ebi-a-GCST90016946	Gut microbiota abundance (family Peptostreptococcaceae id.2042) || id:ebi-a-GCST90016946	|| id:ukb-b-5779	Inverse variance weighted	241	0.0426067	0.0448024	0.341609	0.856241	n.s.
ukb-b-5779	ebi-a-GCST90017020	Gut microbiota abundance (genus Lachnoclostridium id.11308) || id:ebi-a-GCST90017020	|| id:ukb-b-5779	Inverse variance weighted	243	0.0400578	0.042199	0.342488	0.847439	n.s.
ukb-b-5779	ebi-a-GCST90017023	Gut microbiota abundance (genus Lachnospiraceae ND3007 group id.11317) || id:ebi-a-GCST90017023	|| id:ukb-b-5779	Inverse variance weighted	241	-0.0414954	0.0440201	0.345861	0.844953	n.s.
ukb-b-5779	ebi-a-GCST90017049	Gut microbiota abundance (genus Ruminiclostridium5 id.11355) || id:ebi-a-GCST90017049	|| id:ukb-b-5779	Inverse variance weighted	242	-0.0390758	0.0415054	0.346468	0.835853	n.s.
ukb-b-5779	ebi-a-GCST90017038	Gut microbiota abundance (genus Oxalobacter id.2978) || id:ebi-a-GCST90017038	|| id:ukb-b-5779	Inverse variance weighted	235	0.0709112	0.0799035	0.374831	0.893117	n.s.
ukb-b-5779	ebi-a-GCST90016917	Gut microbiota abundance (class Gammaproteobacteria id.3303) || id:ebi-a-GCST90016917	|| id:ukb-b-5779	Inverse variance weighted	241	0.040579	0.0459534	0.37721	0.887825	n.s.
ukb-b-5779	ebi-a-GCST90017106	Gut microbiota abundance (order Rhodospirillales id.2667) || id:ebi-a-GCST90017106	|| id:ukb-b-5779	Inverse variance weighted	237	-0.0553576	0.0630065	0.379618	0.882726	n.s.
ukb-b-5779	ebi-a-GCST90017066	Gut microbiota abundance (genus Ruminococcus torques group id.14377) || id:ebi-a-GCST90017066	|| id:ukb-b-5779	Inverse variance weighted	243	0.0380468	0.0443329	0.390778	0.897859	n.s.
ukb-b-5779	ebi-a-GCST90016997	Gut microbiota abundance (genus Eubacterium coprostanoligenes group id.11375) || id:ebi-a-GCST90016997	|| id:ukb-b-5779	Inverse variance weighted	243	0.0376335	0.0439104	0.391416	0.888744	n.s.
ukb-b-5779	ebi-a-GCST90016985	Gut microbiota abundance (genus Coprococcus3 id.11303) || id:ebi-a-GCST90016985	|| id:ukb-b-5779	Inverse variance weighted	242	0.0395884	0.0462058	0.391564	0.878742	n.s.
ukb-b-5779	ebi-a-GCST90017056	Gut microbiota abundance (genus Ruminococcaceae UCG005 id.11363) || id:ebi-a-GCST90017056	|| id:ukb-b-5779	Inverse variance weighted	242	0.038889	0.0464894	0.402866	0.893715	n.s.
ukb-b-5779	ebi-a-GCST90016928	Gut microbiota abundance (family Bacteroidales S24 7group id.11173) || id:ebi-a-GCST90016928	|| id:ukb-b-5779	Inverse variance weighted	237	-0.0509379	0.0612425	0.405555	0.889456	n.s.
ukb-b-5779	ebi-a-GCST90017011	Gut microbiota abundance (genus Fusicatenibacter id.11305) || id:ebi-a-GCST90017011	|| id:ukb-b-5779	Inverse variance weighted	242	0.033865	0.0413042	0.412277	0.89404	n.s.
ukb-b-5779	ebi-a-GCST90016996	Gut microbiota abundance (genus Eubacterium brachy group id.11296) || id:ebi-a-GCST90016996	|| id:ukb-b-5779	Inverse variance weighted	235	0.0703742	0.0861916	0.414222	0.888277	n.s.
ukb-b-5779	ebi-a-GCST90017068	Gut microbiota abundance (genus Senegalimassilia id.11160) || id:ebi-a-GCST90017068	|| id:ukb-b-5779	Inverse variance weighted	236	0.0539175	0.0661611	0.415105	0.880388	n.s.
ukb-b-5779	ebi-a-GCST90017024	Gut microbiota abundance (genus Lachnospiraceae NK4A136 group id.11319) || id:ebi-a-GCST90017024	|| id:ukb-b-5779	Inverse variance weighted	242	-0.0337012	0.0414933	0.416672	0.874105	n.s.
ukb-b-5779	ebi-a-GCST90017046	Gut microbiota abundance (genus Rikenellaceae RC9 gut group id.11191) || id:ebi-a-GCST90017046	|| id:ukb-b-5779	Inverse variance weighted	226	-0.077814	0.0960547	0.417883	0.867219	n.s.
ukb-b-5779	ebi-a-GCST90017039	Gut microbiota abundance (genus Parabacteroides id.954) || id:ebi-a-GCST90017039	|| id:ukb-b-5779	Inverse variance weighted	243	0.0335459	0.0414158	0.417953	0.858139	n.s.
ukb-b-5779	ebi-a-GCST90017074	Gut microbiota abundance (genus Turicibacter id.2162) || id:ebi-a-GCST90017074	|| id:ukb-b-5779	Inverse variance weighted	237	-0.0464165	0.0575747	0.420129	0.853526	n.s.
ukb-b-5779	ebi-a-GCST90016918	Gut microbiota abundance (class Lentisphaeria id.2250) || id:ebi-a-GCST90016918	|| id:ukb-b-5779	Inverse variance weighted	236	0.068916	0.0863373	0.424744	0.853912	n.s.
ukb-b-5779	ebi-a-GCST90017109	Gut microbiota abundance (order Victivallales id.2254) || id:ebi-a-GCST90017109	|| id:ukb-b-5779	Inverse variance weighted	236	0.068916	0.0863373	0.424744	0.845109	n.s.
ukb-b-5779	ebi-a-GCST90017070	Gut microbiota abundance (genus Streptococcus id.1853) || id:ebi-a-GCST90017070	|| id:ukb-b-5779	Inverse variance weighted	242	-0.0327185	0.042523	0.441639	0.869758	n.s.
ukb-b-5779	ebi-a-GCST90016939	Gut microbiota abundance (family Family XIII id.1957) || id:ebi-a-GCST90016939	|| id:ukb-b-5779	Inverse variance weighted	242	-0.0323276	0.0420599	0.442126	0.861923	n.s.
ukb-b-5779	ebi-a-GCST90016932	Gut microbiota abundance (family Clostridiales vadin BB60 group id.11286) || id:ebi-a-GCST90016932	|| id:ukb-b-5779	Inverse variance weighted	238	-0.0426432	0.05595	0.445961	0.860705	n.s.
ukb-b-5779	ebi-a-GCST90016980	Gut microbiota abundance (genus Clostridium sensustricto1 id.1873) || id:ebi-a-GCST90016980	|| id:ukb-b-5779	Inverse variance weighted	240	-0.0348805	0.045889	0.447191	0.854533	n.s.
ukb-b-5779	ebi-a-GCST90017097	Gut microbiota abundance (order Desulfovibrionales id.3156) || id:ebi-a-GCST90017097	|| id:ukb-b-5779	Inverse variance weighted	241	0.0352927	0.0469847	0.452561	0.856316	n.s.
ukb-b-5779	ebi-a-GCST90016915	Gut microbiota abundance (class Deltaproteobacteria id.3087) || id:ebi-a-GCST90016915	|| id:ukb-b-5779	Inverse variance weighted	241	0.0349119	0.0470905	0.458463	0.859062	n.s.
ukb-b-5779	ebi-a-GCST90016935	Gut microbiota abundance (family Desulfovibrionaceae id.3169) || id:ebi-a-GCST90016935	|| id:ukb-b-5779	Inverse variance weighted	241	0.0346777	0.047039	0.460993	0.855497	n.s.
ukb-b-5779	ebi-a-GCST90016964	Gut microbiota abundance (genus Alloprevotella id.961) || id:ebi-a-GCST90016964	|| id:ukb-b-5779	Inverse variance weighted	143	-0.0950328	0.129419	0.462763	0.850603	n.s.
ukb-b-5779	ebi-a-GCST90017115	Gut microbiota abundance (phylum Lentisphaerae id.2238) || id:ebi-a-GCST90017115	|| id:ukb-b-5779	Inverse variance weighted	236	0.0624351	0.0861207	0.468469	0.852967	n.s.
ukb-b-5779	ebi-a-GCST90016949	Gut microbiota abundance (family Rhodospirillaceae id.2717) || id:ebi-a-GCST90016949	|| id:ukb-b-5779	Inverse variance weighted	237	-0.0460188	0.0638137	0.470822	0.849239	n.s.
ukb-b-5779	ebi-a-GCST90016956	Gut microbiota abundance (family Veillonellaceae id.2172) || id:ebi-a-GCST90016956	|| id:ukb-b-5779	Inverse variance weighted	241	-0.0307764	0.0432443	0.476659	0.851807	n.s.
ukb-b-5779	ebi-a-GCST90016931	Gut microbiota abundance (family Clostridiaceae1 id.1869) || id:ebi-a-GCST90016931	|| id:ukb-b-5779	Inverse variance weighted	240	-0.0328519	0.0463707	0.478658	0.847532	n.s.
ukb-b-5779	ebi-a-GCST90017088	Gut microbiota abundance (genus Veillonella id.2198) || id:ebi-a-GCST90017088	|| id:ukb-b-5779	Inverse variance weighted	237	-0.0398294	0.05683	0.483395	0.848138	n.s.
ukb-b-5779	ebi-a-GCST90016940	Gut microbiota abundance (family Lachnospiraceae id.1987) || id:ebi-a-GCST90016940	|| id:ukb-b-5779	Inverse variance weighted	243	-0.0294908	0.0423027	0.485716	0.844533	n.s.
ukb-b-5779	ebi-a-GCST90017051	Gut microbiota abundance (genus Ruminiclostridium9 id.11357) || id:ebi-a-GCST90017051	|| id:ukb-b-5779	Inverse variance weighted	242	-0.0297539	0.0436629	0.495589	0.854005	n.s.
ukb-b-5779	ebi-a-GCST90016974	Gut microbiota abundance (genus Butyricimonas id.945) || id:ebi-a-GCST90016974	|| id:ukb-b-5779	Inverse variance weighted	238	0.0345066	0.0527136	0.512722	0.875711	n.s.
ukb-b-5779	ebi-a-GCST90017104	Gut microbiota abundance (order NB1n id.3953) || id:ebi-a-GCST90017104	|| id:ukb-b-5779	Inverse variance weighted	235	0.0494904	0.0762962	0.516558	0.874523	n.s.
ukb-b-5779	ebi-a-GCST90017017	Gut microbiota abundance (genus Hungatella id.11306) || id:ebi-a-GCST90017017	|| id:ukb-b-5779	Inverse variance weighted	232	0.0547367	0.0848464	0.518845	0.870757	n.s.
ukb-b-5779	ebi-a-GCST90016971	Gut microbiota abundance (genus Bilophila id.3170) || id:ebi-a-GCST90016971	|| id:ukb-b-5779	Inverse variance weighted	239	0.0330708	0.0513301	0.519396	0.864167	n.s.
ukb-b-5779	ebi-a-GCST90017057	Gut microbiota abundance (genus Ruminococcaceae UCG009 id.11366) || id:ebi-a-GCST90017057	|| id:ukb-b-5779	Inverse variance weighted	237	-0.0404543	0.0628757	0.519964	0.857719	n.s.
ukb-b-5779	ebi-a-GCST90016909	Gut microbiota abundance (class Alphaproteobacteria id.2379) || id:ebi-a-GCST90016909	|| id:ukb-b-5779	Inverse variance weighted	237	-0.0379604	0.059138	0.520941	0.852048	n.s.
ukb-b-5779	ebi-a-GCST90016979	Gut microbiota abundance (genus Clostridium innocuum group id.14397) || id:ebi-a-GCST90016979	|| id:ukb-b-5779	Inverse variance weighted	235	0.0541795	0.0845555	0.521681	0.846087	n.s.
ukb-b-5779	ebi-a-GCST90017044	Gut microbiota abundance (genus Prevotella7 id.11182) || id:ebi-a-GCST90017044	|| id:ukb-b-5779	Inverse variance weighted	229	0.062526	0.0991561	0.528314	0.849706	n.s.
ukb-b-5779	ebi-a-GCST90017069	Gut microbiota abundance (genus Slackia id.825) || id:ebi-a-GCST90017069	|| id:ukb-b-5779	Inverse variance weighted	235	0.0434886	0.0707209	0.538599	0.859088	n.s.
ukb-b-5779	ebi-a-GCST90017067	Gut microbiota abundance (genus Sellimonas id.14369) || id:ebi-a-GCST90017067	|| id:ukb-b-5779	Inverse variance weighted	223	0.0622153	0.103083	0.546144	0.863982	n.s.
ukb-b-5779	ebi-a-GCST90017041	Gut microbiota abundance (genus Parasutterella id.2892) || id:ebi-a-GCST90017041	|| id:ukb-b-5779	Inverse variance weighted	238	0.0321221	0.053316	0.546851	0.858067	n.s.
ukb-b-5779	ebi-a-GCST90016989	Gut microbiota abundance (genus Dorea id.1997) || id:ebi-a-GCST90016989	|| id:ukb-b-5779	Inverse variance weighted	243	0.0231177	0.0415829	0.57825	0.900018	n.s.
ukb-b-5779	ebi-a-GCST90017072	Gut microbiota abundance (genus Sutterella id.2896) || id:ebi-a-GCST90017072	|| id:ukb-b-5779	Inverse variance weighted	240	0.0260886	0.0490076	0.594492	0.917895	n.s.
ukb-b-5779	ebi-a-GCST90017028	Gut microbiota abundance (genus Lachnospiraceae UCG010 id.11330) || id:ebi-a-GCST90017028	|| id:ukb-b-5779	Inverse variance weighted	238	-0.0255353	0.0484957	0.598507	0.916761	n.s.
ukb-b-5779	ebi-a-GCST90017103	Gut microbiota abundance (order Mollicutes RF9 id.11579) || id:ebi-a-GCST90017103	|| id:ukb-b-5779	Inverse variance weighted	237	-0.0287335	0.0548296	0.600243	0.91218	n.s.
ukb-b-5779	ebi-a-GCST90017101	Gut microbiota abundance (order Lactobacillales id.1800) || id:ebi-a-GCST90017101	|| id:ukb-b-5779	Inverse variance weighted	242	-0.0215246	0.0414299	0.603383	0.909788	n.s.
ukb-b-5779	ebi-a-GCST90017048	Gut microbiota abundance (genus Roseburia id.2012) || id:ebi-a-GCST90017048	|| id:ukb-b-5779	Inverse variance weighted	243	-0.0210044	0.0422387	0.618993	0.92609	n.s.
ukb-b-5779	ebi-a-GCST90017010	Gut microbiota abundance (genus Flavonifractor id.2059) || id:ebi-a-GCST90017010	|| id:ukb-b-5779	Inverse variance weighted	238	0.0257794	0.0525085	0.623458	0.925595	n.s.
ukb-b-5779	ebi-a-GCST90017003	Gut microbiota abundance (genus Eubacterium rectale group id.14374) || id:ebi-a-GCST90017003	|| id:ukb-b-5779	Inverse variance weighted	243	0.0189409	0.0413284	0.646736	0.952825	n.s.
ukb-b-5779	ebi-a-GCST90016968	Gut microbiota abundance (genus Bacteroides id.918) || id:ebi-a-GCST90016968	|| id:ukb-b-5779	Inverse variance weighted	243	0.0180822	0.0402643	0.653369	0.955305	n.s.
ukb-b-5779	ebi-a-GCST90016927	Gut microbiota abundance (family Bacteroidaceae id.917) || id:ebi-a-GCST90016927	|| id:ukb-b-5779	Inverse variance weighted	243	0.0180822	0.0402643	0.653369	0.948122	n.s.
ukb-b-5779	ebi-a-GCST90016958	Gut microbiota abundance (family Victivallaceae id.2255) || id:ebi-a-GCST90016958	|| id:ukb-b-5779	Inverse variance weighted	233	0.0403478	0.0908409	0.656928	0.946172	n.s.
ukb-b-5779	ebi-a-GCST90017019	Gut microbiota abundance (genus Intestinimonas id.2062) || id:ebi-a-GCST90017019	|| id:ukb-b-5779	Inverse variance weighted	238	0.0228707	0.0520191	0.660184	0.943818	n.s.
ukb-b-5779	ebi-a-GCST90016965	Gut microbiota abundance (genus Anaerofilum id.2053) || id:ebi-a-GCST90016965	|| id:ukb-b-5779	Inverse variance weighted	235	-0.0335132	0.0764876	0.661277	0.938429	n.s.
ukb-b-5779	ebi-a-GCST90017002	Gut microbiota abundance (genus Eubacterium oxidoreducens group id.11339) || id:ebi-a-GCST90017002	|| id:ukb-b-5779	Inverse variance weighted	234	-0.0337951	0.0772406	0.661727	0.932214	n.s.
ukb-b-5779	ebi-a-GCST90017025	Gut microbiota abundance (genus Lachnospiraceae UCG001 id.11321) || id:ebi-a-GCST90017025	|| id:ukb-b-5779	Inverse variance weighted	238	0.0262739	0.060644	0.664834	0.929805	n.s.
ukb-b-5779	ebi-a-GCST90017061	Gut microbiota abundance (genus Ruminococcaceae UCG014 id.11371) || id:ebi-a-GCST90017061	|| id:ukb-b-5779	Inverse variance weighted	239	-0.0195821	0.0455764	0.667447	0.926744	n.s.
ukb-b-5779	ebi-a-GCST90016977	Gut microbiota abundance (genus Catenibacterium id.2153) || id:ebi-a-GCST90016977	|| id:ukb-b-5779	Inverse variance weighted	199	-0.0433791	0.102962	0.673528	0.928507	n.s.
ukb-b-5779	ebi-a-GCST90016988	Gut microbiota abundance (genus Dialister id.2183) || id:ebi-a-GCST90016988	|| id:ukb-b-5779	Inverse variance weighted	238	-0.0216208	0.0519245	0.677125	0.926845	n.s.
ukb-b-5779	ebi-a-GCST90017014	Gut microbiota abundance (genus Holdemanella id.11393) || id:ebi-a-GCST90017014	|| id:ukb-b-5779	Inverse variance weighted	236	0.0268713	0.0655386	0.681801	0.926673	n.s.
ukb-b-5779	ebi-a-GCST90016959	Gut microbiota abundance (genus Actinomyces id.423) || id:ebi-a-GCST90016959	|| id:ukb-b-5779	Inverse variance weighted	235	-0.0262967	0.0660729	0.690633	0.932113	n.s.
ukb-b-5779	ebi-a-GCST90016986	Gut microbiota abundance (genus Defluviitaleaceae UCG011 id.11287) || id:ebi-a-GCST90016986	|| id:ukb-b-5779	Inverse variance weighted	237	-0.0236709	0.0600922	0.693648	0.929681	n.s.
ukb-b-5779	ebi-a-GCST90017075	Gut microbiota abundance (genus Tyzzerella3 id.11335) || id:ebi-a-GCST90017075	|| id:ukb-b-5779	Inverse variance weighted	236	0.0303707	0.0793228	0.701813	0.934137	n.s.
ukb-b-5779	ebi-a-GCST90016938	Gut microbiota abundance (family Family XI id.1936) || id:ebi-a-GCST90016938	|| id:ukb-b-5779	Inverse variance weighted	188	-0.0403558	0.107629	0.707696	0.935516	n.s.
ukb-b-5779	ebi-a-GCST90016969	Gut microbiota abundance (genus Barnesiella id.944) || id:ebi-a-GCST90016969	|| id:ukb-b-5779	Inverse variance weighted	239	0.0179063	0.0499716	0.720097	0.945434	n.s.
ukb-b-5779	ebi-a-GCST90017015	Gut microbiota abundance (genus Holdemania id.2157) || id:ebi-a-GCST90017015	|| id:ukb-b-5779	Inverse variance weighted	237	-0.0201703	0.0570298	0.723579	0.943587	n.s.
ukb-b-5779	ebi-a-GCST90017063	Gut microbiota abundance (genus Ruminococcus2 id.11374) || id:ebi-a-GCST90017063	|| id:ukb-b-5779	Inverse variance weighted	240	0.0164135	0.0466295	0.72484	0.938887	n.s.
ukb-b-5779	ebi-a-GCST90016990	Gut microbiota abundance (genus Eggerthella id.819) || id:ebi-a-GCST90016990	|| id:ukb-b-5779	Inverse variance weighted	235	0.0248989	0.0777413	0.748757	0.9634	n.s.
ukb-b-5779	ebi-a-GCST90017005	Gut microbiota abundance (genus Eubacterium ventriosum group id.11341) || id:ebi-a-GCST90017005	|| id:ukb-b-5779	Inverse variance weighted	241	-0.0141214	0.0443218	0.750022	0.958637	n.s.
ukb-b-5779	ebi-a-GCST90016934	Gut microbiota abundance (family Defluviitaleaceae id.1924) || id:ebi-a-GCST90016934	|| id:ukb-b-5779	Inverse variance weighted	237	-0.0176209	0.0600189	0.769072	0.976519	n.s.
ukb-b-5779	ebi-a-GCST90017027	Gut microbiota abundance (genus Lachnospiraceae UCG008 id.11328) || id:ebi-a-GCST90017027	|| id:ukb-b-5779	Inverse variance weighted	236	0.0185128	0.0653185	0.776852	0.979951	n.s.
ukb-b-5779	ebi-a-GCST90016943	Gut microbiota abundance (family Oxalobacteraceae id.2966) || id:ebi-a-GCST90016943	|| id:ukb-b-5779	Inverse variance weighted	235	0.0214116	0.0758511	0.777725	0.974681	n.s.
ukb-b-5779	ebi-a-GCST90017055	Gut microbiota abundance (genus Ruminococcaceae UCG004 id.11362) || id:ebi-a-GCST90017055	|| id:ukb-b-5779	Inverse variance weighted	237	-0.0157639	0.0566325	0.78074	0.972148	n.s.
ukb-b-5779	ebi-a-GCST90017034	Gut microbiota abundance (genus Odoribacter id.952) || id:ebi-a-GCST90017034	|| id:ukb-b-5779	Inverse variance weighted	240	-0.0124451	0.0449354	0.781815	0.967245	n.s.
ukb-b-5779	ebi-a-GCST90017118	Gut microbiota abundance (phylum Verrucomicrobia id.3982) || id:ebi-a-GCST90017118	|| id:ukb-b-5779	Inverse variance weighted	239	-0.0137381	0.0503976	0.785165	0.965202	n.s.
ukb-b-5779	ebi-a-GCST90017001	Gut microbiota abundance (genus Eubacterium nodatum group id.11297) || id:ebi-a-GCST90017001	|| id:ukb-b-5779	Inverse variance weighted	230	0.0260762	0.0976559	0.789453	0.964331	n.s.
ukb-b-5779	ebi-a-GCST90016984	Gut microbiota abundance (genus Coprococcus2 id.11302) || id:ebi-a-GCST90016984	|| id:ukb-b-5779	Inverse variance weighted	237	-0.0130735	0.0510414	0.797846	0.968455	n.s.
ukb-b-5779	ebi-a-GCST90017090	Gut microbiota abundance (order Actinomycetales id.420) || id:ebi-a-GCST90017090	|| id:ukb-b-5779	Inverse variance weighted	236	-0.015986	0.0633753	0.800853	0.966029	n.s.
ukb-b-5779	ebi-a-GCST90017036	Gut microbiota abundance (genus Oscillibacter id.2063) || id:ebi-a-GCST90017036	|| id:ukb-b-5779	Inverse variance weighted	237	0.0145356	0.0577122	0.801147	0.960381	n.s.
ukb-b-5779	ebi-a-GCST90017073	Gut microbiota abundance (genus Terrisporobacter id.11348) || id:ebi-a-GCST90017073	|| id:ukb-b-5779	Inverse variance weighted	235	0.0160895	0.0671427	0.810616	0.965734	n.s.
ukb-b-5779	ebi-a-GCST90016910	Gut microbiota abundance (class Bacilli id.1673) || id:ebi-a-GCST90016910	|| id:ukb-b-5779	Inverse variance weighted	242	-0.00974384	0.0413325	0.813632	0.96338	n.s.
ukb-b-5779	ebi-a-GCST90016925	Gut microbiota abundance (family Actinomycetaceae id.421) || id:ebi-a-GCST90016925	|| id:ukb-b-5779	Inverse variance weighted	236	-0.0142415	0.0633642	0.822169	0.967553	n.s.
ukb-b-5779	ebi-a-GCST90017030	Gut microbiota abundance (genus Lactobacillus id.1837) || id:ebi-a-GCST90017030	|| id:ukb-b-5779	Inverse variance weighted	236	0.0138648	0.065698	0.832858	0.974191	n.s.
ukb-b-5779	ebi-a-GCST90016922	Gut microbiota abundance (class Negativicutes id.2164) || id:ebi-a-GCST90016922	|| id:ukb-b-5779	Inverse variance weighted	243	-0.0086954	0.0413098	0.833283	0.968817	n.s.
ukb-b-5779	ebi-a-GCST90017107	Gut microbiota abundance (order Selenomonadales id.2165) || id:ebi-a-GCST90017107	|| id:ukb-b-5779	Inverse variance weighted	243	-0.0086954	0.0413098	0.833283	0.963016	n.s.
ukb-b-5779	ebi-a-GCST90017016	Gut microbiota abundance (genus Howardella id.2000) || id:ebi-a-GCST90017016	|| id:ukb-b-5779	Inverse variance weighted	233	0.0188381	0.0904414	0.835002	0.959259	n.s.
ukb-b-5779	ebi-a-GCST90016950	Gut microbiota abundance (family Rikenellaceae id.967) || id:ebi-a-GCST90016950	|| id:ukb-b-5779	Inverse variance weighted	242	0.0072573	0.040965	0.859384	0.981427	n.s.
ukb-b-5779	ebi-a-GCST90017012	Gut microbiota abundance (genus Gordonibacter id.821) || id:ebi-a-GCST90017012	|| id:ukb-b-5779	Inverse variance weighted	233	0.0164745	0.0961849	0.864004	0.980898	n.s.
ukb-b-5779	ebi-a-GCST90016992	Gut microbiota abundance (genus Enterorhabdus id.820) || id:ebi-a-GCST90016992	|| id:ukb-b-5779	Inverse variance weighted	236	-0.010285	0.0630806	0.870482	0.982474	n.s.
ukb-b-5779	ebi-a-GCST90016945	Gut microbiota abundance (family Peptococcaceae id.2024) || id:ebi-a-GCST90016945	|| id:ukb-b-5779	Inverse variance weighted	238	0.00851933	0.0525515	0.871216	0.977586	n.s.
ukb-b-5779	ebi-a-GCST90016960	Gut microbiota abundance (genus Adlercreutzia id.812) || id:ebi-a-GCST90016960	|| id:ukb-b-5779	Inverse variance weighted	237	0.00957603	0.0603336	0.873891	0.974919	n.s.
ukb-b-5779	ebi-a-GCST90017013	Gut microbiota abundance (genus Haemophilus id.3698) || id:ebi-a-GCST90017013	|| id:ukb-b-5779	Inverse variance weighted	237	-0.00908637	0.0572881	0.873978	0.969412	n.s.
ukb-b-5779	ebi-a-GCST90016962	Gut microbiota abundance (genus Alistipes id.968) || id:ebi-a-GCST90016962	|| id:ukb-b-5779	Inverse variance weighted	242	0.006461	0.0410909	0.875058	0.965064	n.s.
ukb-b-5779	ebi-a-GCST90017105	Gut microbiota abundance (order Pasteurellales id.3688) || id:ebi-a-GCST90017105	|| id:ukb-b-5779	Inverse variance weighted	237	-0.00883639	0.0564057	0.875515	0.960081	n.s.
ukb-b-5779	ebi-a-GCST90016944	Gut microbiota abundance (family Pasteurellaceae id.3689) || id:ebi-a-GCST90016944	|| id:ukb-b-5779	Inverse variance weighted	237	-0.00883639	0.0564057	0.875515	0.954657	n.s.
ukb-b-5779	ebi-a-GCST90017092	Gut microbiota abundance (order Bacteroidales id.913) || id:ebi-a-GCST90017092	|| id:ukb-b-5779	Inverse variance weighted	243	0.00477505	0.0419858	0.909452	0.986091	n.s.
ukb-b-5779	ebi-a-GCST90016911	Gut microbiota abundance (class Bacteroidia id.912) || id:ebi-a-GCST90016911	|| id:ukb-b-5779	Inverse variance weighted	243	0.0047543	0.0419857	0.909843	0.981004	n.s.
ukb-b-5779	ebi-a-GCST90017059	Gut microbiota abundance (genus Ruminococcaceae UCG011 id.11368) || id:ebi-a-GCST90017059	|| id:ukb-b-5779	Inverse variance weighted	234	0.0100075	0.090031	0.911493	0.977323	n.s.
ukb-b-5779	ebi-a-GCST90017037	Gut microbiota abundance (genus Oscillospira id.2064) || id:ebi-a-GCST90017037	|| id:ukb-b-5779	Inverse variance weighted	238	0.00628678	0.0575354	0.91299	0.973519	n.s.
ukb-b-5779	ebi-a-GCST90017004	Gut microbiota abundance (genus Eubacterium ruminantium group id.11340) || id:ebi-a-GCST90017004	|| id:ukb-b-5779	Inverse variance weighted	236	0.00614303	0.0623622	0.921531	0.977228	n.s.
ukb-b-5779	ebi-a-GCST90017108	Gut microbiota abundance (order Verrucomicrobiales id.4030) || id:ebi-a-GCST90017108	|| id:ukb-b-5779	Inverse variance weighted	239	-0.00454592	0.0503387	0.928043	0.978756	n.s.
ukb-b-5779	ebi-a-GCST90016923	Gut microbiota abundance (class Verrucomicrobiae id.4029) || id:ebi-a-GCST90016923	|| id:ukb-b-5779	Inverse variance weighted	239	-0.00454592	0.0503387	0.928043	0.973437	n.s.
ukb-b-5779	ebi-a-GCST90016957	Gut microbiota abundance (family Verrucomicrobiaceae id.4036) || id:ebi-a-GCST90016957	|| id:ukb-b-5779	Inverse variance weighted	239	-0.00449537	0.0503471	0.928853	0.96902	n.s.
ukb-b-5779	ebi-a-GCST90016941	Gut microbiota abundance (family Lactobacillaceae id.1836) || id:ebi-a-GCST90016941	|| id:ukb-b-5779	Inverse variance weighted	236	0.00562499	0.065618	0.931686	0.96675	n.s.
ukb-b-5779	ebi-a-GCST90016961	Gut microbiota abundance (genus Akkermansia id.4037) || id:ebi-a-GCST90016961	|| id:ukb-b-5779	Inverse variance weighted	239	-0.00398669	0.0503542	0.936895	0.966956	n.s.
ukb-b-5779	ebi-a-GCST90017111	Gut microbiota abundance (phylum Bacteroidetes id.905) || id:ebi-a-GCST90017111	|| id:ukb-b-5779	Inverse variance weighted	243	0.00327409	0.0419535	0.937795	0.962737	n.s.
ukb-b-5779	ebi-a-GCST90017042	Gut microbiota abundance (genus Peptococcus id.2037) || id:ebi-a-GCST90017042	|| id:ukb-b-5779	Inverse variance weighted	235	0.0037998	0.0734378	0.958735	0.979025	n.s.
ukb-b-5779	ebi-a-GCST90017117	Gut microbiota abundance (phylum Tenericutes id.3919) || id:ebi-a-GCST90017117	|| id:ukb-b-5779	Inverse variance weighted	238	-0.00160362	0.0510887	0.974959	0.990354	n.s.
ukb-b-5779	ebi-a-GCST90016921	Gut microbiota abundance (class Mollicutes id.3920) || id:ebi-a-GCST90016921	|| id:ukb-b-5779	Inverse variance weighted	238	-0.00160362	0.0510887	0.974959	0.985168	n.s.
ukb-b-5779	ebi-a-GCST90017089	Gut microbiota abundance (genus Victivallis id.2256) || id:ebi-a-GCST90017089	|| id:ukb-b-5779	Inverse variance weighted	188	-0.00176864	0.105988	0.986686	0.991825	n.s.
ukb-b-5779	ebi-a-GCST90016983	Gut microbiota abundance (genus Coprococcus1 id.11301) || id:ebi-a-GCST90016983	|| id:ukb-b-5779	Inverse variance weighted	242	0.000566433	0.0420791	0.98926	0.98926	n.s.

## Sheet: Table S5
Table S5. Mendelian Randomization Results Between Psychiatric Disorders and IBS
Exposure	Outcome	Method	nSNP	P.value	P.value.adj	or	or_lci95	or_nci95	Heterogeneity	MR-Egger
Major depression	IBS	MR Egger	143	0.00787318	0.0787318	1.31731	1.07814	1.60954	0.58
		Weighted Median	143	2.89775e-12	2.89775e-11	1.31176	1.21555	1.41559
		Inverse Variance Weighted	143	2.12672e-30	2.12672e-29	1.3404	1.27489	1.40928	0.61	0.86
Depression(broad)	IBS	MR Egger	99	0.0308165	0.154082	3.49432	1.14124	10.6991	<0.05
		Weighted Median	99	2.92774e-09	1.46387e-08	2.9571	2.06719	4.2301
		Inverse Variance Weighted	99	6.12471e-18	3.06235e-17	3.44459	2.60105	4.5617	<0.05	0.98
PPD	IBS	MR Egger	26	0.0699952	0.233317	0.977011	0.953807	1.00078	0.54
		Weighted Median	26	0.262024	0.436707	0.984077	0.956858	1.01207
		Inverse Variance Weighted	26	0.473885	0.676979	0.992393	0.97187	1.01335	0.32	0.03
Schizophrenia	IBS	MR Egger	261	0.0878328	0.219582	1.0524	0.992677	1.11571	0.65
		Weighted Median	261	0.0167837	0.0559455	1.03131	1.00558	1.0577
		Inverse Variance Weighted	261	0.010855	0.0217101	1.02191	1.00501	1.03909	0.65	0.3
ADHD	IBS	MR Egger	104	0.185813	0.371626	1.07916	0.964723	1.20717	0.77
		Weighted Median	104	0.0680433	0.170108	1.03664	0.997336	1.07748
		Inverse Variance Weighted	104	8.74084e-06	2.91361e-05	1.06358	1.03507	1.09287	0.79	0.79
Bipolar disorder	IBS	MR Egger	132	0.317372	0.528953	0.953044	0.867615	1.04689	0.56
		Weighted Median	132	0.0803253	0.160651	1.0316	0.99625	1.06821
		Inverse Variance Weighted	132	0.000646404	0.00161601	1.04194	1.01763	1.06682	0.5	0.06
Panic	IBS	MR Egger	11	0.363663	0.519519	1.03163	0.967873	1.0996	0.25
		Weighted Median	11	0.70924	0.886551	1.00641	0.973188	1.04076
		Inverse Variance Weighted	11	0.896566	0.996185	0.998194	0.97136	1.02577	0.23	0.29
PTSD	IBS	MR Egger	20	0.46149	0.576862	0.963496	0.874549	1.06149	0.75
		Weighted Median	20	0.437875	0.625536	1.02336	0.965362	1.08485
		Inverse Variance Weighted	20	0.935722	0.935722	1.00177	0.959543	1.04586	0.75	0.39
Tourette syndrome	IBS	MR Egger	16	0.571747	0.635274	0.983679	0.930386	1.04002	0.19
		Weighted Median	16	0.948058	0.948058	1.0012	0.965655	1.03806
		Inverse Variance Weighted	16	0.626866	0.783583	1.00704	0.978969	1.03591	0.18	0.35
ASD	IBS	MR Egger	33	0.847961	0.847961	1.01099	0.90493	1.12948	0.19
		Weighted Median	33	0.874765	0.971961	0.995986	0.947399	1.04707
		Inverse Variance Weighted	33	0.43864	0.731066	1.01527	0.977076	1.05495	0.22	0.94

## Sheet: Table S6
Table S6. Mendelian Randomization Results Between Alcohol Intake Frequency and Psychiatric Disorders
Exposure	Outcome	Method	nSNP	P.value		or	or_lci95	or_nci95	Heterogeneity	MR-Egger
Alcohol intake frequency	Schizophrenia	MR Egger	78	0.109999	1	1.002	0.762511	1.3167	<0.05
		Weighted Median	78	0.988616	0.988616	0.984436	0.848444	1.14223
		Inverse Variance Weighted	78	0.836158	0.929065	1.11919	0.97483	1.28493	<0.05	0.36032
Alcohol intake frequency	PPD	MR Egger	79	0.126589	0.632944	1.32848	0.926415	1.90506	0.665338
		Weighted Median	79	0.0791809	0.263936	1.25031	0.974307	1.6045
		Inverse Variance Weighted	79	0.00716931	0.0143386	1.21918	1.05519	1.40866	0.68679	0.611819
Alcohol intake frequency	ADHD	MR Egger	68	0.239742	0.79914	1.16192	0.906767	1.48887	0.912705
		Weighted Median	68	0.00422425	0.0211212	1.30968	1.08867	1.57557
		Inverse Variance Weighted	68	4.42405e-09	4.42405e-08	1.37389	1.23558	1.52769	0.890437	0.147488
Alcohol intake frequency	Depression(broad)	MR Egger	94	0.290716	0.72679	1.035	0.971368	1.1028	<0.05
		Weighted Median	94	0.00411886	0.0411886	1.03183	1.00998	1.05416
		Inverse Variance Weighted	94	0.000250953	0.000627382	1.03334	1.01536	1.05164	<0.05	0.958944
Alcohol intake frequency	Tourette syndrome	MR Egger	87	0.336909	0.673818	1.25294	0.79283	1.98007	0.0511216
		Weighted Median	87	0.639056	0.912937	1.09775	0.743437	1.62092
		Inverse Variance Weighted	87	0.0935962	0.155994	1.24429	0.963748	1.6065	0.0593361	0.971489
Alcohol intake frequency	Major depression	MR Egger	64	0.406243	0.677072	1.08087	0.900771	1.29697	0.25
		Weighted Median	64	0.102813	0.205625	1.07703	0.985163	1.17746
		Inverse Variance Weighted	64	5.74383e-05	0.000191461	1.11699	1.05838	1.17885	0.28	0.71
Alcohol intake frequency	Panic	MR Egger	87	0.470165	0.671664	0.733114	0.316883	1.69607	0.0138775
		Weighted Median	87	0.371968	0.619946	0.747183	0.398284	1.40172
		Inverse Variance Weighted	87	0.306524	0.383156	1.23337	0.825062	1.84374	0.0110058	0.170314
Alcohol intake frequency	Bipolar disorder	MR Egger	84	0.489698	0.612123	1.11496	0.819917	1.51618	<0.05
		Weighted Median	84	0.96899	1	1.0038	0.829109	1.2153
		Inverse Variance Weighted	84	0.848039	0.848039	0.986474	0.858203	1.13392	<0.05	0.383497
Alcohol intake frequency	PTSD	MR Egger	80	0.561881	0.624312	0.843839	0.476602	1.49404	0.868571
		Weighted Median	80	0.0814406	0.203601	1.24065	0.973428	1.58123
		Inverse Variance Weighted	80	2.11969e-06	1.05985e-05	1.4694	1.25329	1.72278	0.802604	0.05
Alcohol intake frequency	ASD	MR Egger	86	0.64595	0.64595	1.09665	0.74086	1.6233	<0.05
		Weighted Median	86	0.725337	0.906671	0.957815	0.753105	1.21817
		Inverse Variance Weighted	86	0.233583	0.33369	1.11246	0.933529	1.32568	<0.05	0.936369

## Sheet: Table S7
Table S7. Details of IVs Utilized for Alcohol Intake Frequency
	SNP	Wj	BetaWj	Qj	Qj_Chi	Outliers	X	effect_allele.exposure	other_allele.exposure	effect_allele.outcome	other_allele.outcome	beta.exposure	beta.outcome	eaf.exposure	eaf.outcome	remove	palindromic	ambiguous	id.outcome	chr	pos	se.outcome	samplesize.outcome	pval.outcome	outcome	originalname.outcome	outcome.deprecated	mr_keep.outcome	data_source.outcome	proxy.outcome	target_snp.outcome	proxy_snp.outcome	target_a1.outcome	target_a2.outcome	proxy_a1.outcome	proxy_a2.outcome	pval.exposure	chr.exposure	pos.exposure	se.exposure	samplesize.exposure	id.exposure	exposure	mr_keep.exposure	pval_origin.exposure	data_source.exposure	action	SNP_index	mr_keep
1	rs10188314	2.81654758719033	-0.612079	1.35467017536947	0.244463326844741	Variant	1	T	C	T	C	-0.0197869	0.0043	0.470852	0.4739	FALSE	FALSE	FALSE	ebi-a-GCST90016564	2	215402926	0.007	486601	0.5381	Irritable bowel syndrome || id:ebi-a-GCST90016564	Irritable bowel syndrome	Irritable bowel syndrome || ||	TRUE	igd	NA	NA	NA	NA	NA	NA	NA	7.19946e-11	2	215402926	0.00303605	462346	ukb-b-5779	Alcohol intake frequency. || id:ukb-b-5779	TRUE	reported	igd	2	1	TRUE
2	rs10792669	2.5537756636636	0.908285191468335	0.166418658003443	0.683314472805338	Variant	2	G	A	G	A	0.0174322	0.0062	0.505254	0.5031	FALSE	FALSE	FALSE	ebi-a-GCST90016564	11	82688356	0.0068	486601	0.3629	Irritable bowel syndrome || id:ebi-a-GCST90016564	Irritable bowel syndrome	Irritable bowel syndrome || ||	TRUE	igd	NA	NA	NA	NA	NA	NA	NA	9.90011e-09	11	82688356	0.00304065	462346	ukb-b-5779	Alcohol intake frequency. || id:ukb-b-5779	TRUE	reported	igd	2	1	TRUE
3	rs11039429	3.40179004782487	0.707518038767455	0.00168367654350153	0.9672698845413	Variant	3	T	C	T	C	-0.0235595	-0.0049	0.454624	0.4532	FALSE	FALSE	FALSE	ebi-a-GCST90016564	11	47867059	0.0069	486601	0.4792	Irritable bowel syndrome || id:ebi-a-GCST90016564	Irritable bowel syndrome	Irritable bowel syndrome || ||	TRUE	igd	NA	NA	NA	NA	NA	NA	NA	8.69961e-15	11	47867059	0.00303737	462346	ukb-b-5779	Alcohol intake frequency. || id:ukb-b-5779	TRUE	reported	igd	2	1	TRUE
4	rs11223617	2.9756146844928	-1.1978	3.17119957653914	0.0749473807373597	Variant	5	A	G	A	G	0.0250908	-0.0101	0.206155	0.2098	FALSE	FALSE	FALSE	ebi-a-GCST90016564	11	133780757	0.0084	486601	0.2295	Irritable bowel syndrome || id:ebi-a-GCST90016564	Irritable bowel syndrome	Irritable bowel syndrome || ||	TRUE	igd	NA	NA	NA	NA	NA	NA	NA	2.29985e-11	11	133780757	0.00375381	462346	ukb-b-5779	Alcohol intake frequency. || id:ukb-b-5779	TRUE	reported	igd	2	1	TRUE
5	rs11700855	2.49453893357509	-0.435362	0.853954719736923	0.355435968823616	Variant	6	G	A	G	A	-0.029795	0.0052	0.093465	0.0947	FALSE	FALSE	FALSE	ebi-a-GCST90016564	21	34270051	0.0119	486601	0.6633	Irritable bowel syndrome || id:ebi-a-GCST90016564	Irritable bowel syndrome	Irritable bowel syndrome || ||	TRUE	igd	NA	NA	NA	NA	NA	NA	NA	1.2e-08	21	34270051	0.00523292	462346	ukb-b-5779	Alcohol intake frequency. || id:ukb-b-5779	TRUE	reported	igd	2	1	TRUE
6	rs11750777	2.40209649454162	0.750178966723582	0.0781512703493912	0.779818562017252	Variant	7	A	G	A	G	-0.020493	-0.0064	0.209454	0.2049	FALSE	FALSE	FALSE	ebi-a-GCST90016564	5	166830787	0.0085	486601	0.4498	Irritable bowel syndrome || id:ebi-a-GCST90016564	Irritable bowel syndrome	Irritable bowel syndrome || ||	TRUE	igd	NA	NA	NA	NA	NA	NA	NA	3.79997e-08	5	166830787	0.00372613	462346	ukb-b-5779	Alcohol intake frequency. || id:ukb-b-5779	TRUE	reported	igd	2	1	TRUE
7	rs117799466	2.39131766101094	0.17019708421869	0.0889915916998801	0.765463073474358	Variant	8	C	G	C	G	-0.0196704	-0.0014	0.336989	0.3428	FALSE	TRUE	FALSE	ebi-a-GCST90016564	15	34659517	0.0082	486601	0.8666	Irritable bowel syndrome || id:ebi-a-GCST90016564	Irritable bowel syndrome	Irritable bowel syndrome || ||	TRUE	igd	NA	NA	NA	NA	NA	NA	NA	3.09999e-09	15	34659517	0.00331968	462346	ukb-b-5779	Alcohol intake frequency. || id:ukb-b-5779	TRUE	reported	igd	2	1	TRUE
8	rs11787216	3.24417068462202	-0.212591	0.719435897768365	0.396329007253332	Variant	9	T	C	T	C	0.0244162	-0.0016	0.369127	0.3695	FALSE	FALSE	FALSE	ebi-a-GCST90016564	8	142615222	0.0075	486601	0.8278	Irritable bowel syndrome || id:ebi-a-GCST90016564	Irritable bowel syndrome	Irritable bowel syndrome || ||	TRUE	igd	NA	NA	NA	NA	NA	NA	NA	2.39994e-14	8	142615222	0.00320078	462346	ukb-b-5779	Alcohol intake frequency. || id:ukb-b-5779	TRUE	reported	igd	2	1	TRUE
9	rs11940694	6.22121	1.75049664886446	0.282625442295307	0.59498554967727	Variant	10	G	A	G	A	-0.0437138	-0.0123	0.604193	0.6013	FALSE	FALSE	FALSE	ebi-a-GCST90016564	4	39414993	0.007	486601	0.0781106	Irritable bowel syndrome || id:ebi-a-GCST90016564	Irritable bowel syndrome	Irritable bowel syndrome || ||	TRUE	igd	NA	NA	NA	NA	NA	NA	NA	1e-44	4	39414993	0.00311609	462346	ukb-b-5779	Alcohol intake frequency. || id:ukb-b-5779	TRUE	reported	igd	2	1	TRUE
10	rs1228589	2.65692328068432	1.08446362886797	0.317998980241082	0.572812673277177	Variant	12	A	G	A	G	0.0210699	0.0086	0.246133	0.2439	FALSE	FALSE	FALSE	ebi-a-GCST90016564	3	131634826	0.0079	486601	0.2776	Irritable bowel syndrome || id:ebi-a-GCST90016564	Irritable bowel syndrome	Irritable bowel syndrome || ||	TRUE	igd	NA	NA	NA	NA	NA	NA	NA	2.30001e-09	3	131634826	0.00352806	462346	ukb-b-5779	Alcohol intake frequency. || id:ukb-b-5779	TRUE	reported	igd	2	1	TRUE
11	rs1229984	10.5674520408607	1.57881063932953	0.241656198201638	0.623012471930619	Variant	13	C	T	C	T	-0.261708	-0.0391	0.97277	0.9757	FALSE	FALSE	FALSE	ebi-a-GCST90016564	4	100239319	0.0247	486601	0.1136	Irritable bowel syndrome || id:ebi-a-GCST90016564	Irritable bowel syndrome	Irritable bowel syndrome || ||	TRUE	igd	NA	NA	NA	NA	NA	NA	NA	1.39959e-178	4	100239319	0.00918496	462346	ukb-b-5779	Alcohol intake frequency. || id:ukb-b-5779	TRUE	reported	igd	2	1	TRUE
12	rs12312693	2.55291925486141	1.81927496656055	1.74003007172531	0.187135016500337	Variant	14	C	T	C	T	-0.0176811	-0.0126	0.451772	0.4529	FALSE	FALSE	FALSE	ebi-a-GCST90016564	12	57511734	0.0069	486601	0.0673798	Irritable bowel syndrome || id:ebi-a-GCST90016564	Irritable bowel syndrome	Irritable bowel syndrome || ||	TRUE	igd	NA	NA	NA	NA	NA	NA	NA	6.80002e-09	12	57511734	0.00305026	462346	ukb-b-5779	Alcohol intake frequency. || id:ukb-b-5779	TRUE	reported	igd	2	1	TRUE
13	rs13102973	2.72334013824497	0.898088177829249	0.132879212213569	0.715465254487165	Variant	15	C	T	C	T	-0.0194072	-0.0064	0.61881	0.6172	FALSE	FALSE	FALSE	ebi-a-GCST90016564	4	135900688	0.0071	486601	0.3691	Irritable bowel syndrome || id:ebi-a-GCST90016564	Irritable bowel syndrome	Irritable bowel syndrome || ||	TRUE	igd	NA	NA	NA	NA	NA	NA	NA	4.90004e-10	4	135900688	0.00311875	462346	ukb-b-5779	Alcohol intake frequency. || id:ukb-b-5779	TRUE	reported	igd	2	1	TRUE
14	rs13135092	3.41247103252817	0.0856346573964332	0.339822999622034	0.559931407703351	Variant	16	G	A	G	A	0.0438341	0.0011	0.083483	0.0801	FALSE	FALSE	FALSE	ebi-a-GCST90016564	4	103198082	0.0128	486601	0.9304	Irritable bowel syndrome || id:ebi-a-GCST90016564	Irritable bowel syndrome	Irritable bowel syndrome || ||	TRUE	igd	NA	NA	NA	NA	NA	NA	NA	1.59993e-15	4	103198082	0.00549884	462346	ukb-b-5779	Alcohol intake frequency. || id:ukb-b-5779	TRUE	reported	igd	2	1	TRUE
15	rs13178443	2.32345577774442	0.996571137165465	0.293065346182128	0.588262847607351	Variant	17	T	C	T	C	-0.0186516	-0.008	0.276349	0.2794	FALSE	FALSE	FALSE	ebi-a-GCST90016564	5	145615275	0.008	486601	0.3201	Irritable bowel syndrome || id:ebi-a-GCST90016564	Irritable bowel syndrome	Irritable bowel syndrome || ||	TRUE	igd	NA	NA	NA	NA	NA	NA	NA	3.79997e-08	5	145615275	0.00338983	462346	ukb-b-5779	Alcohol intake frequency. || id:ukb-b-5779	TRUE	reported	igd	2	1	TRUE
16	rs13390019	2.83712792537674	1.18806097187155	0.399683512082893	0.527252749655112	Variant	18	C	T	C	T	0.0296116	0.0124	0.134041	0.1311	FALSE	FALSE	FALSE	ebi-a-GCST90016564	2	97797680	0.0104	486601	0.2342	Irritable bowel syndrome || id:ebi-a-GCST90016564	Irritable bowel syndrome	Irritable bowel syndrome || ||	TRUE	igd	NA	NA	NA	NA	NA	NA	NA	4.30031e-11	2	97797680	0.00449182	462346	ukb-b-5779	Alcohol intake frequency. || id:ukb-b-5779	TRUE	reported	igd	2	1	TRUE
17	rs1421085	2.87871513525853	0.404249036005651	0.0255215025509563	0.873074461755727	Variant	19	C	T	C	T	0.0199392	0.0028	0.403447	0.4055	FALSE	FALSE	FALSE	ebi-a-GCST90016564	16	53800954	0.0069	486601	0.6901	Irritable bowel syndrome || id:ebi-a-GCST90016564	Irritable bowel syndrome	Irritable bowel syndrome || ||	TRUE	igd	NA	NA	NA	NA	NA	NA	NA	1e-10	16	53800954	0.00308481	462346	ukb-b-5779	Alcohol intake frequency. || id:ukb-b-5779	TRUE	reported	igd	2	1	TRUE
18	rs1515591	2.59447633759976	0.241938408798516	0.0709564444849852	0.789949255051396	Variant	20	G	T	G	T	0.0182303	0.0017	0.383186	0.3834	FALSE	FALSE	FALSE	ebi-a-GCST90016564	3	174213976	0.007	486601	0.8085	Irritable bowel syndrome || id:ebi-a-GCST90016564	Irritable bowel syndrome	Irritable bowel syndrome || ||	TRUE	igd	NA	NA	NA	NA	NA	NA	NA	4.90004e-09	3	174213976	0.00311635	462346	ukb-b-5779	Alcohol intake frequency. || id:ukb-b-5779	TRUE	reported	igd	2	1	TRUE
19	rs1666658	2.55717058501313	-0.398504	0.809117748635871	0.368381217179604	Variant	21	C	T	C	T	0.0179674	-0.0028	0.392206	0.3974	FALSE	FALSE	FALSE	ebi-a-GCST90016564	11	121801129	0.007	486601	0.692599	Irritable bowel syndrome || id:ebi-a-GCST90016564	Irritable bowel syndrome	Irritable bowel syndrome || ||	TRUE	igd	NA	NA	NA	NA	NA	NA	NA	6.69993e-09	11	121801129	0.00309866	462346	ukb-b-5779	Alcohol intake frequency. || id:ukb-b-5779	TRUE	reported	igd	2	1	TRUE
20	rs17662759	2.17714796359607	1.70502847010324	1.63450433445074	0.201081166072606	Variant	22	C	T	C	T	0.0301348	0.0236	0.089115	0.0889	FALSE	FALSE	FALSE	ebi-a-GCST90016564	2	193989223	0.0138	486601	0.0880096	Irritable bowel syndrome || id:ebi-a-GCST90016564	Irritable bowel syndrome	Irritable bowel syndrome || ||	TRUE	igd	NA	NA	NA	NA	NA	NA	NA	3.40001e-08	2	193989223	0.00546031	462346	ukb-b-5779	Alcohol intake frequency. || id:ukb-b-5779	TRUE	reported	igd	2	1	TRUE
21	rs17690703	3.19766349902061	0.60033947341624	0.000683982641074516	0.979135254326522	Variant	23	T	C	T	C	0.0250342	0.0047	0.262687	0.2582	FALSE	FALSE	FALSE	ebi-a-GCST90016564	17	43925297	0.0078	486601	0.5437	Irritable bowel syndrome || id:ebi-a-GCST90016564	Irritable bowel syndrome	Irritable bowel syndrome || ||	TRUE	igd	NA	NA	NA	NA	NA	NA	NA	2.90001e-13	17	43925297	0.00343021	462346	ukb-b-5779	Alcohol intake frequency. || id:ukb-b-5779	TRUE	reported	igd	2	1	TRUE
22	rs186347	2.59158	-0.794127	1.69487898805236	0.192959057863837	Variant	24	T	G	T	G	0.0179489	-0.0055	0.463343	0.4613	FALSE	FALSE	FALSE	ebi-a-GCST90016564	14	59072226	0.0069	486601	0.4241	Irritable bowel syndrome || id:ebi-a-GCST90016564	Irritable bowel syndrome	Irritable bowel syndrome || ||	TRUE	igd	NA	NA	NA	NA	NA	NA	NA	4e-09	14	59072226	0.00305071	462346	ukb-b-5779	Alcohol intake frequency. || id:ukb-b-5779	TRUE	reported	igd	2	1	TRUE
23	rs1893659	4.23426060894877	1.67487632352881	0.714517955721101	0.397948027852434	Variant	25	A	C	A	C	-0.029326	-0.0116	0.459939	0.4628	FALSE	FALSE	FALSE	ebi-a-GCST90016564	18	21080859	0.0069	486601	0.092619	Irritable bowel syndrome || id:ebi-a-GCST90016564	Irritable bowel syndrome	Irritable bowel syndrome || ||	TRUE	igd	NA	NA	NA	NA	NA	NA	NA	7.59976e-22	18	21080859	0.00305313	462346	ukb-b-5779	Alcohol intake frequency. || id:ukb-b-5779	TRUE	reported	igd	2	1	TRUE
24	rs1937522	2.47555512979752	0.556702873921055	0.00513905946997108	0.942850816084538	Variant	27	G	A	G	A	0.0168979	0.0038	0.528054	0.5243	FALSE	FALSE	FALSE	ebi-a-GCST90016564	13	68080817	0.0068	486601	0.573499	Irritable bowel syndrome || id:ebi-a-GCST90016564	Irritable bowel syndrome	Irritable bowel syndrome || ||	TRUE	igd	NA	NA	NA	NA	NA	NA	NA	2.5e-08	13	68080817	0.00303207	462346	ukb-b-5779	Alcohol intake frequency. || id:ukb-b-5779	TRUE	reported	igd	2	1	TRUE
25	rs1991083	2.97490905419251	-0.571268	1.33198745681445	0.24845195472847	Variant	28	T	C	T	C	-0.0223925	0.0043	0.679886	0.6821	FALSE	FALSE	FALSE	ebi-a-GCST90016564	2	23887437	0.0075	486601	0.569101	Irritable bowel syndrome || id:ebi-a-GCST90016564	Irritable bowel syndrome	Irritable bowel syndrome || ||	TRUE	igd	NA	NA	NA	NA	NA	NA	NA	6.29941e-12	2	23887437	0.00325813	462346	ukb-b-5779	Alcohol intake frequency. || id:ukb-b-5779	TRUE	reported	igd	2	1	TRUE
26	rs2159935	2.72117679523071	-1.40643	3.76192216616815	0.0524322713270034	Variant	30	A	G	A	G	-0.0185742	0.0096	0.490369	0.4909	FALSE	FALSE	FALSE	ebi-a-GCST90016564	4	55521017	0.0068	486601	0.1573	Irritable bowel syndrome || id:ebi-a-GCST90016564	Irritable bowel syndrome	Irritable bowel syndrome || ||	TRUE	igd	NA	NA	NA	NA	NA	NA	NA	8.30004e-10	4	55521017	0.00302582	462346	ukb-b-5779	Alcohol intake frequency. || id:ukb-b-5779	TRUE	reported	igd	2	1	TRUE
27	rs2160935	2.66404609988138	0.483906226070985	0.00144696069437148	0.969656637597171	Variant	31	T	C	T	C	-0.018718	-0.0034	0.604293	0.6071	FALSE	FALSE	FALSE	ebi-a-GCST90016564	8	30840651	0.007	486601	0.6284	Irritable bowel syndrome || id:ebi-a-GCST90016564	Irritable bowel syndrome	Irritable bowel syndrome || ||	TRUE	igd	NA	NA	NA	NA	NA	NA	NA	1.40001e-09	8	30840651	0.00309117	462346	ukb-b-5779	Alcohol intake frequency. || id:ukb-b-5779	TRUE	reported	igd	2	1	TRUE
28	rs2244598	2.41037716901207	1.67879136812245	1.45575209763056	0.227607217671521	Variant	32	C	T	C	T	-0.018378	-0.0128	0.605114	0.6091	FALSE	FALSE	FALSE	ebi-a-GCST90016564	1	216681000	0.0076	486601	0.0910207	Irritable bowel syndrome || id:ebi-a-GCST90016564	Irritable bowel syndrome	Irritable bowel syndrome || ||	TRUE	igd	NA	NA	NA	NA	NA	NA	NA	3.79997e-09	1	216681000	0.00311907	462346	ukb-b-5779	Alcohol intake frequency. || id:ukb-b-5779	TRUE	reported	igd	2	1	TRUE
29	rs28622224	2.44085313908259	0.353931111503198	0.0154469218860477	0.901089111743178	Variant	38	T	C	T	C	-0.0186203	-0.0027	0.280364	0.2823	FALSE	FALSE	FALSE	ebi-a-GCST90016564	4	55088093	0.0076	486601	0.7217	Irritable bowel syndrome || id:ebi-a-GCST90016564	Irritable bowel syndrome	Irritable bowel syndrome || ||	TRUE	igd	NA	NA	NA	NA	NA	NA	NA	3.2e-08	4	55088093	0.00336834	462346	ukb-b-5779	Alcohol intake frequency. || id:ukb-b-5779	TRUE	reported	igd	2	1	TRUE
30	rs28768122	2.57776330071975	2.14190960253042	2.67934056830651	0.101657816107976	Variant	39	C	T	C	T	0.0207	0.0172	0.759525	0.7596	FALSE	FALSE	FALSE	ebi-a-GCST90016564	12	123885974	0.008	486601	0.0323497	Irritable bowel syndrome || id:ebi-a-GCST90016564	Irritable bowel syndrome	Irritable bowel syndrome || ||	TRUE	igd	NA	NA	NA	NA	NA	NA	NA	5.60003e-09	12	123885974	0.00355204	462346	ukb-b-5779	Alcohol intake frequency. || id:ukb-b-5779	TRUE	reported	igd	2	1	TRUE
31	rs28787109	2.53495423451371	1.25248290430588	0.57127849666787	0.44975132269753	Variant	40	A	G	A	G	0.0178107	0.0088	0.40423	0.3997	FALSE	FALSE	FALSE	ebi-a-GCST90016564	1	51218695	0.007	486601	0.2088	Irritable bowel syndrome || id:ebi-a-GCST90016564	Irritable bowel syndrome	Irritable bowel syndrome || ||	TRUE	igd	NA	NA	NA	NA	NA	NA	NA	7.69999e-09	1	51218695	0.00308461	462346	ukb-b-5779	Alcohol intake frequency. || id:ukb-b-5779	TRUE	reported	igd	2	1	TRUE
32	rs2924321	2.81743633465844	2.4401388839153	3.56507720685949	0.0590069965391401	Variant	41	A	G	A	G	-0.0195131	-0.0169	0.539592	0.5443	FALSE	FALSE	FALSE	ebi-a-GCST90016564	18	53125435	0.0069	486601	0.0139701	Irritable bowel syndrome || id:ebi-a-GCST90016564	Irritable bowel syndrome	Irritable bowel syndrome || ||	TRUE	igd	NA	NA	NA	NA	NA	NA	NA	1.6e-10	18	53125435	0.00305022	462346	ukb-b-5779	Alcohol intake frequency. || id:ukb-b-5779	TRUE	reported	igd	2	1	TRUE
33	rs2977454	2.39189389301351	-0.258362	0.52850898815412	0.467234387160674	Variant	42	G	C	G	C	-0.0259222	0.0028	0.124072	0.1269	FALSE	TRUE	FALSE	ebi-a-GCST90016564	8	141539923	0.0108	486601	0.792301	Irritable bowel syndrome || id:ebi-a-GCST90016564	Irritable bowel syndrome	Irritable bowel syndrome || ||	TRUE	igd	NA	NA	NA	NA	NA	NA	NA	1.7e-08	8	141539923	0.00459853	462346	ukb-b-5779	Alcohol intake frequency. || id:ukb-b-5779	TRUE	reported	igd	2	1	TRUE
34	rs34440851	2.42977041227258	0.921215598641465	0.198176498491071	0.65619676738456	Variant	43	T	C	T	C	-0.0226831	-0.0086	0.157151	0.1593	FALSE	FALSE	FALSE	ebi-a-GCST90016564	8	87214346	0.0093	486601	0.3521	Irritable bowel syndrome || id:ebi-a-GCST90016564	Irritable bowel syndrome	Irritable bowel syndrome || ||	TRUE	igd	NA	NA	NA	NA	NA	NA	NA	4.60002e-08	8	87214346	0.00415058	462346	ukb-b-5779	Alcohol intake frequency. || id:ukb-b-5779	TRUE	reported	igd	2	1	TRUE
35	rs34473884	2.5677293201782	2.23209532535197	2.98951270565821	0.0838053839226565	Variant	44	A	G	A	G	-0.0203615	-0.0177	0.24819	0.248	FALSE	FALSE	FALSE	ebi-a-GCST90016564	10	133761285	0.0079	486601	0.0252901	Irritable bowel syndrome || id:ebi-a-GCST90016564	Irritable bowel syndrome	Irritable bowel syndrome || ||	TRUE	igd	NA	NA	NA	NA	NA	NA	NA	6.19998e-09	10	133761285	0.00350346	462346	ukb-b-5779	Alcohol intake frequency. || id:ukb-b-5779	TRUE	reported	igd	2	1	TRUE
36	rs34631026	2.44199836028906	1.34280454748405	0.747124114306025	0.387388283471697	Variant	45	T	C	T	C	-0.0169128	-0.0093	0.446061	0.441	FALSE	FALSE	FALSE	ebi-a-GCST90016564	16	6172126	0.0069	486601	0.1744	Irritable bowel syndrome || id:ebi-a-GCST90016564	Irritable bowel syndrome	Irritable bowel syndrome || ||	TRUE	igd	NA	NA	NA	NA	NA	NA	NA	2.90001e-08	16	6172126	0.00304832	462346	ukb-b-5779	Alcohol intake frequency. || id:ukb-b-5779	TRUE	reported	igd	2	1	TRUE
37	rs34811474	2.33879265475994	1.83108404209956	1.88475329865169	0.16979488637344	Variant	46	A	G	A	G	-0.0201809	-0.0158	0.230728	0.2332	FALSE	FALSE	FALSE	ebi-a-GCST90016564	4	25408838	0.0086	486601	0.0664293	Irritable bowel syndrome || id:ebi-a-GCST90016564	Irritable bowel syndrome	Irritable bowel syndrome || ||	TRUE	igd	NA	NA	NA	NA	NA	NA	NA	1.89998e-08	4	25408838	0.00359305	462346	ukb-b-5779	Alcohol intake frequency. || id:ukb-b-5779	TRUE	reported	igd	2	1	TRUE
38	rs35105141	3.80352146510064	0.505307463573818	0.0575452730723476	0.810418666595722	Variant	47	T	C	T	C	0.026345	0.0035	0.401541	0.4012	FALSE	FALSE	FALSE	ebi-a-GCST90016564	16	30057148	0.0069	486601	0.617401	Irritable bowel syndrome || id:ebi-a-GCST90016564	Irritable bowel syndrome	Irritable bowel syndrome || ||	TRUE	igd	NA	NA	NA	NA	NA	NA	NA	1.39991e-17	16	30057148	0.00308788	462346	ukb-b-5779	Alcohol intake frequency. || id:ukb-b-5779	TRUE	reported	igd	2	1	TRUE
39	rs362307	3.15009937004356	1.60033867319155	0.966613409123912	0.325526239605891	Variant	48	T	C	T	C	0.0433047	0.022	0.074582	0.0747	FALSE	FALSE	FALSE	ebi-a-GCST90016564	4	3241845	0.0137	486601	0.1078	Irritable bowel syndrome || id:ebi-a-GCST90016564	Irritable bowel syndrome	Irritable bowel syndrome || ||	TRUE	igd	NA	NA	NA	NA	NA	NA	NA	8.4004e-14	4	3241845	0.00580219	462346	ukb-b-5779	Alcohol intake frequency. || id:ukb-b-5779	TRUE	reported	igd	2	1	TRUE
40	rs4241258	2.44847230854171	-0.293071	0.597189893875251	0.439652221948142	Variant	49	T	C	T	C	0.0250636	-0.003	0.13763	0.1393	FALSE	FALSE	FALSE	ebi-a-GCST90016564	2	74226102	0.0102	486601	0.7678	Irritable bowel syndrome || id:ebi-a-GCST90016564	Irritable bowel syndrome	Irritable bowel syndrome || ||	TRUE	igd	NA	NA	NA	NA	NA	NA	NA	1.29999e-08	2	74226102	0.00440325	462346	ukb-b-5779	Alcohol intake frequency. || id:ukb-b-5779	TRUE	reported	igd	2	1	TRUE
41	rs4242715	2.47833191195044	1.07613196350432	0.348775630438651	0.554807035561282	Variant	50	A	G	A	G	-0.0186543	-0.0081	0.680585	0.6789	FALSE	FALSE	FALSE	ebi-a-GCST90016564	10	133986135	0.0075	486601	0.2851	Irritable bowel syndrome || id:ebi-a-GCST90016564	Irritable bowel syndrome	Irritable bowel syndrome || ||	TRUE	igd	NA	NA	NA	NA	NA	NA	NA	9.29994e-09	10	133986135	0.00324831	462346	ukb-b-5779	Alcohol intake frequency. || id:ukb-b-5779	TRUE	reported	igd	2	1	TRUE
42	rs4417025	2.50317657073836	0.491655296595264	1.50800655904505e-06	0.999020190676829	Variant	51	A	G	A	G	-0.0188379	-0.0037	0.361153	0.3588	FALSE	FALSE	FALSE	ebi-a-GCST90016564	1	35363679	0.0075	486601	0.621101	Irritable bowel syndrome || id:ebi-a-GCST90016564	Irritable bowel syndrome	Irritable bowel syndrome || ||	TRUE	igd	NA	NA	NA	NA	NA	NA	NA	2.69998e-09	1	35363679	0.00316516	462346	ukb-b-5779	Alcohol intake frequency. || id:ukb-b-5779	TRUE	reported	igd	2	1	TRUE
43	rs4503294	2.51174648440088	0.30449438304139	0.0351982395594256	0.851180866671418	Variant	52	T	C	T	C	0.0181476	0.0022	0.565333	0.5612	FALSE	FALSE	FALSE	ebi-a-GCST90016564	1	940096	0.0072	486601	0.756201	Irritable bowel syndrome || id:ebi-a-GCST90016564	Irritable bowel syndrome	Irritable bowel syndrome || ||	TRUE	igd	NA	NA	NA	NA	NA	NA	NA	3.40001e-09	1	940096	0.00307049	462346	ukb-b-5779	Alcohol intake frequency. || id:ukb-b-5779	TRUE	reported	igd	2	1	TRUE
44	rs461599	2.81111956490198	1.93377273496551	1.91272398783168	0.166660987390792	Variant	53	C	A	C	A	-0.0191888	-0.0132	0.462259	0.4604	FALSE	FALSE	FALSE	ebi-a-GCST90016564	5	144136931	0.0068	486601	0.0529505	Irritable bowel syndrome || id:ebi-a-GCST90016564	Irritable bowel syndrome	Irritable bowel syndrome || ||	TRUE	igd	NA	NA	NA	NA	NA	NA	NA	2.69998e-10	5	144136931	0.00303977	462346	ukb-b-5779	Alcohol intake frequency. || id:ukb-b-5779	TRUE	reported	igd	2	1	TRUE
45	rs4726481	2.97073519307861	2.2524805704503	2.79039744349347	0.0948307049286722	Variant	54	T	G	T	G	0.0217614	0.0165	0.400576	0.3982	FALSE	FALSE	FALSE	ebi-a-GCST90016564	7	141668403	0.0073	486601	0.02319	Irritable bowel syndrome || id:ebi-a-GCST90016564	Irritable bowel syndrome	Irritable bowel syndrome || ||	TRUE	igd	NA	NA	NA	NA	NA	NA	NA	2.29985e-12	7	141668403	0.00310188	462346	ukb-b-5779	Alcohol intake frequency. || id:ukb-b-5779	TRUE	reported	igd	2	1	TRUE
46	rs473098	3.13911001629036	2.22359522050318	2.58751224067244	0.107709392141675	Variant	55	T	C	T	C	-0.0217406	-0.0154	0.557689	0.5611	FALSE	FALSE	FALSE	ebi-a-GCST90016564	2	45139779	0.0069	486601	0.0253402	Irritable bowel syndrome || id:ebi-a-GCST90016564	Irritable bowel syndrome	Irritable bowel syndrome || ||	TRUE	igd	NA	NA	NA	NA	NA	NA	NA	9.09913e-13	2	45139779	0.00304345	462346	ukb-b-5779	Alcohol intake frequency. || id:ukb-b-5779	TRUE	reported	igd	2	1	TRUE
47	rs489062	2.3699054246116	0.725925696736247	0.0684393499526151	0.793622785148948	Variant	56	A	G	A	G	0.0166498	0.0051	0.437454	0.4384	FALSE	FALSE	FALSE	ebi-a-GCST90016564	10	99715744	0.007	486601	0.4695	Irritable bowel syndrome || id:ebi-a-GCST90016564	Irritable bowel syndrome	Irritable bowel syndrome || ||	TRUE	igd	NA	NA	NA	NA	NA	NA	NA	4.90004e-08	10	99715744	0.00305291	462346	ukb-b-5779	Alcohol intake frequency. || id:ukb-b-5779	TRUE	reported	igd	2	1	TRUE
48	rs4968391	2.62981418047637	0.0682377378882786	0.199809571820497	0.654874598072812	Variant	59	T	G	T	G	-0.0192695	-0.0005	0.674892	0.6702	FALSE	FALSE	FALSE	ebi-a-GCST90016564	17	57791844	0.0073	486601	0.9415	Irritable bowel syndrome || id:ebi-a-GCST90016564	Irritable bowel syndrome	Irritable bowel syndrome || ||	TRUE	igd	TRUE	rs4968391	rs12947232	G	T	A	G	2.30001e-09	17	57780943	0.0032265	462346	ukb-b-5779	Alcohol intake frequency. || id:ukb-b-5779	TRUE	reported	igd	2	1	TRUE
49	rs5022348	2.22027412445917	-1.0628	2.24340237209955	0.134185434939815	Variant	60	T	C	T	C	0.0202641	-0.0097	0.40703	0.4027	FALSE	FALSE	FALSE	ebi-a-GCST90016564	18	22639237	0.0091	486601	0.2877	Irritable bowel syndrome || id:ebi-a-GCST90016564	Irritable bowel syndrome	Irritable bowel syndrome || ||	TRUE	igd	NA	NA	NA	NA	NA	NA	NA	1.40001e-08	18	22639237	0.00357005	462346	ukb-b-5779	Alcohol intake frequency. || id:ukb-b-5779	TRUE	reported	igd	2	1	TRUE
50	rs56194430	2.26944163015994	-0.37253	0.667755863654391	0.413835110853325	Variant	62	T	C	T	C	0.0225403	-0.0037	0.16931	0.1654	FALSE	FALSE	FALSE	ebi-a-GCST90016564	5	67824690	0.0099	486601	0.707801	Irritable bowel syndrome || id:ebi-a-GCST90016564	Irritable bowel syndrome	Irritable bowel syndrome || ||	TRUE	igd	NA	NA	NA	NA	NA	NA	NA	3.09999e-08	5	67824690	0.00407148	462346	ukb-b-5779	Alcohol intake frequency. || id:ukb-b-5779	TRUE	reported	igd	2	1	TRUE
51	rs58905411	3.79085176184246	-0.469688	1.46991167015693	0.225359630676879	Variant	63	A	G	A	G	-0.0266343	0.0033	0.410052	0.4102	FALSE	FALSE	FALSE	ebi-a-GCST90016564	12	54623132	0.007	486601	0.631801	Irritable bowel syndrome || id:ebi-a-GCST90016564	Irritable bowel syndrome	Irritable bowel syndrome || ||	TRUE	igd	NA	NA	NA	NA	NA	NA	NA	5.10035e-18	12	54623132	0.00307848	462346	ukb-b-5779	Alcohol intake frequency. || id:ukb-b-5779	TRUE	reported	igd	2	1	TRUE
52	rs6030200	2.66495564111679	-0.327507	0.721872563907293	0.395530360367909	Variant	64	A	G	A	G	-0.019529	0.0024	0.31415	0.3163	FALSE	FALSE	FALSE	ebi-a-GCST90016564	20	35554361	0.0073	486601	0.742499	Irritable bowel syndrome || id:ebi-a-GCST90016564	Irritable bowel syndrome	Irritable bowel syndrome || ||	TRUE	igd	NA	NA	NA	NA	NA	NA	NA	2.39999e-09	20	35554361	0.00327075	462346	ukb-b-5779	Alcohol intake frequency. || id:ukb-b-5779	TRUE	reported	igd	2	1	TRUE
53	rs61873510	2.5703380875988	0.567718254131287	0.00411298396501786	0.948864684060691	Variant	65	T	G	T	G	0.0203737	0.0045	0.32785	0.3303	FALSE	FALSE	FALSE	ebi-a-GCST90016564	10	102626510	0.0079	486601	0.565599	Irritable bowel syndrome || id:ebi-a-GCST90016564	Irritable bowel syndrome	Irritable bowel syndrome || ||	TRUE	igd	NA	NA	NA	NA	NA	NA	NA	6.90001e-10	10	102626510	0.00330311	462346	ukb-b-5779	Alcohol intake frequency. || id:ukb-b-5779	TRUE	reported	igd	2	1	TRUE
54	rs62305780	4.20364023634757	0.701738729028212	0.0148466308025269	0.903020387584999	Variant	67	G	C	G	C	-0.0485216	-0.0081	0.102253	0.1047	FALSE	TRUE	FALSE	ebi-a-GCST90016564	4	100290815	0.0115	486601	0.4786	Irritable bowel syndrome || id:ebi-a-GCST90016564	Irritable bowel syndrome	Irritable bowel syndrome || ||	TRUE	igd	NA	NA	NA	NA	NA	NA	NA	9.8992e-22	4	100290815	0.00506585	462346	ukb-b-5779	Alcohol intake frequency. || id:ukb-b-5779	TRUE	reported	igd	2	1	TRUE
55	rs62339673	2.53156651565075	-0.539682	1.07261602469607	0.300355294568709	Variant	68	A	C	A	C	0.0182943	-0.0039	0.626705	0.6262	FALSE	FALSE	FALSE	ebi-a-GCST90016564	4	184828533	0.0072	486601	0.5831	Irritable bowel syndrome || id:ebi-a-GCST90016564	Irritable bowel syndrome	Irritable bowel syndrome || ||	TRUE	igd	NA	NA	NA	NA	NA	NA	NA	6.59994e-09	4	184828533	0.00315406	462346	ukb-b-5779	Alcohol intake frequency. || id:ukb-b-5779	TRUE	reported	igd	2	1	TRUE
56	rs62466318	2.98776078137747	-0.351613	0.877933278691696	0.348768363144229	Variant	69	T	C	T	C	-0.0254919	0.003	0.202827	0.2012	FALSE	FALSE	FALSE	ebi-a-GCST90016564	7	73042085	0.0085	486601	0.7206	Irritable bowel syndrome || id:ebi-a-GCST90016564	Irritable bowel syndrome	Irritable bowel syndrome || ||	TRUE	igd	NA	NA	NA	NA	NA	NA	NA	1.39991e-11	7	73042085	0.0037742	462346	ukb-b-5779	Alcohol intake frequency. || id:ukb-b-5779	TRUE	reported	igd	2	1	TRUE
57	rs650558	2.61495679252708	-1.09712	2.59032499915479	0.107518271826273	Variant	70	T	C	T	C	0.0207362	-0.0087	0.247918	0.2462	FALSE	FALSE	FALSE	ebi-a-GCST90016564	17	40721042	0.0079	486601	0.2736	Irritable bowel syndrome || id:ebi-a-GCST90016564	Irritable bowel syndrome	Irritable bowel syndrome || ||	TRUE	igd	NA	NA	NA	NA	NA	NA	NA	3.40001e-09	17	40721042	0.0035079	462346	ukb-b-5779	Alcohol intake frequency. || id:ukb-b-5779	TRUE	reported	igd	2	1	TRUE
58	rs6727281	2.75339756365263	-0.93961	2.18762232272605	0.139123932745895	Variant	71	T	C	T	C	-0.024322	0.0083	0.184023	0.1875	FALSE	FALSE	FALSE	ebi-a-GCST90016564	2	65558588	0.0088	486601	0.3439	Irritable bowel syndrome || id:ebi-a-GCST90016564	Irritable bowel syndrome	Irritable bowel syndrome || ||	TRUE	igd	NA	NA	NA	NA	NA	NA	NA	5.49997e-10	2	65558588	0.00391964	462346	ukb-b-5779	Alcohol intake frequency. || id:ukb-b-5779	TRUE	reported	igd	2	1	TRUE
59	rs6943160	2.41779571406016	-0.246152	0.518185456507291	0.471616742590106	Variant	72	C	T	C	T	0.020627	-0.0021	0.208646	0.2056	FALSE	FALSE	FALSE	ebi-a-GCST90016564	7	99872071	0.0085	486601	0.8036	Irritable bowel syndrome || id:ebi-a-GCST90016564	Irritable bowel syndrome	Irritable bowel syndrome || ||	TRUE	igd	NA	NA	NA	NA	NA	NA	NA	3.09999e-08	7	99872071	0.00372774	462346	ukb-b-5779	Alcohol intake frequency. || id:ukb-b-5779	TRUE	reported	igd	2	1	TRUE
60	rs71651683	2.42890840613259	0.289570666182892	0.0347098719939347	0.852204915409437	Variant	73	T	C	T	C	-0.0704589	-0.0084	0.0142	0.0155	FALSE	FALSE	FALSE	ebi-a-GCST90016564	22	24828853	0.0289	486601	0.7704	Irritable bowel syndrome || id:ebi-a-GCST90016564	Irritable bowel syndrome	Irritable bowel syndrome || ||	TRUE	igd	NA	NA	NA	NA	NA	NA	NA	3.59998e-08	22	24828853	0.0127906	462346	ukb-b-5779	Alcohol intake frequency. || id:ukb-b-5779	TRUE	reported	igd	2	1	TRUE
61	rs728538	2.37468371731316	0.955055702213797	0.239906966957368	0.624273316198243	Variant	76	G	T	G	T	0.0228752	0.0092	0.168868	0.1666	FALSE	FALSE	FALSE	ebi-a-GCST90016564	16	51205819	0.0096	486601	0.3416	Irritable bowel syndrome || id:ebi-a-GCST90016564	Irritable bowel syndrome	Irritable bowel syndrome || ||	TRUE	igd	NA	NA	NA	NA	NA	NA	NA	1.79999e-08	16	51205819	0.00406259	462346	ukb-b-5779	Alcohol intake frequency. || id:ukb-b-5779	TRUE	reported	igd	2	1	TRUE
62	rs7298932	2.41160662209771	-0.47782	0.903082208065099	0.341956600131186	Variant	77	G	A	G	A	-0.0237214	0.0047	0.147849	0.1489	FALSE	FALSE	FALSE	ebi-a-GCST90016564	12	23727301	0.0098	486601	0.6291	Irritable bowel syndrome || id:ebi-a-GCST90016564	Irritable bowel syndrome	Irritable bowel syndrome || ||	TRUE	igd	NA	NA	NA	NA	NA	NA	NA	3.79997e-08	12	23727301	0.00431166	462346	ukb-b-5779	Alcohol intake frequency. || id:ukb-b-5779	TRUE	reported	igd	2	1	TRUE
63	rs7302200	2.51434075757036	-0.641476	1.28616177665151	0.256756493019069	Variant	78	A	G	A	G	-0.0184222	0.0047	0.339998	0.3381	FALSE	FALSE	FALSE	ebi-a-GCST90016564	12	56449435	0.0073	486601	0.5209	Irritable bowel syndrome || id:ebi-a-GCST90016564	Irritable bowel syndrome	Irritable bowel syndrome || ||	TRUE	igd	NA	NA	NA	NA	NA	NA	NA	8.40001e-09	12	56449435	0.00319841	462346	ukb-b-5779	Alcohol intake frequency. || id:ukb-b-5779	TRUE	reported	igd	2	1	TRUE
64	rs73050128	2.84664841609321	1.28075534010223	0.522778702774782	0.469658767430826	Variant	79	A	C	A	C	-0.0260048	-0.0117	0.164488	0.1693	FALSE	FALSE	FALSE	ebi-a-GCST90016564	7	1961882	0.0091	486601	0.2018	Irritable bowel syndrome || id:ebi-a-GCST90016564	Irritable bowel syndrome	Irritable bowel syndrome || ||	TRUE	igd	NA	NA	NA	NA	NA	NA	NA	2.1e-10	7	1961882	0.00409088	462346	ukb-b-5779	Alcohol intake frequency. || id:ukb-b-5779	TRUE	reported	igd	2	1	TRUE
65	rs7330939	2.79584241326564	-1.03549	2.50670998437864	0.113362377318298	Variant	80	T	C	T	C	-0.0213301	0.0079	0.720352	0.7164	FALSE	FALSE	FALSE	ebi-a-GCST90016564	13	49971400	0.0076	486601	0.3036	Irritable bowel syndrome || id:ebi-a-GCST90016564	Irritable bowel syndrome	Irritable bowel syndrome || ||	TRUE	igd	NA	NA	NA	NA	NA	NA	NA	3.69999e-10	13	49971400	0.0034046	462346	ukb-b-5779	Alcohol intake frequency. || id:ukb-b-5779	TRUE	reported	igd	2	1	TRUE
66	rs74679146	2.26747026936721	-1.47755	3.69329610430321	0.0546315550351583	Variant	81	C	T	C	T	-0.0320735	0.0209	0.074515	0.0743	FALSE	FALSE	FALSE	ebi-a-GCST90016564	9	16287769	0.0141	486601	0.1383	Irritable bowel syndrome || id:ebi-a-GCST90016564	Irritable bowel syndrome	Irritable bowel syndrome || ||	TRUE	igd	NA	NA	NA	NA	NA	NA	NA	2.5e-08	9	16287769	0.00575757	462346	ukb-b-5779	Alcohol intake frequency. || id:ukb-b-5779	TRUE	reported	igd	2	1	TRUE
67	rs7514579	2.41890541797602	0.0983934842977556	0.141017698348272	0.707271371306334	Variant	82	C	A	C	A	0.0196672	8e-04	0.232457	0.2337	FALSE	FALSE	FALSE	ebi-a-GCST90016564	1	94051350	0.0081	486601	0.9244	Irritable bowel syndrome || id:ebi-a-GCST90016564	Irritable bowel syndrome	Irritable bowel syndrome || ||	TRUE	igd	NA	NA	NA	NA	NA	NA	NA	4.60002e-08	1	94051350	0.00359788	462346	ukb-b-5779	Alcohol intake frequency. || id:ukb-b-5779	TRUE	reported	igd	2	1	TRUE
68	rs76082653	2.77153739400667	-0.949179	2.22661368415763	0.135650863441327	Variant	83	T	C	T	C	0.0464269	-0.0159	0.054327	0.0546	FALSE	FALSE	FALSE	ebi-a-GCST90016564	3	49029468	0.0167	486601	0.3424	Irritable bowel syndrome || id:ebi-a-GCST90016564	Irritable bowel syndrome	Irritable bowel syndrome || ||	TRUE	igd	NA	NA	NA	NA	NA	NA	NA	3.80014e-12	3	49029468	0.00668673	462346	ukb-b-5779	Alcohol intake frequency. || id:ukb-b-5779	TRUE	reported	igd	2	1	TRUE
69	rs7610856	3.44548058879907	-0.563081	1.53295781959876	0.215669071008183	Variant	84	A	C	A	C	-0.023864	0.0039	0.429053	0.4254	FALSE	FALSE	FALSE	ebi-a-GCST90016564	3	71579022	0.0069	486601	0.57	Irritable bowel syndrome || id:ebi-a-GCST90016564	Irritable bowel syndrome	Irritable bowel syndrome || ||	TRUE	igd	NA	NA	NA	NA	NA	NA	NA	7.70016e-15	3	71579022	0.00307022	462346	ukb-b-5779	Alcohol intake frequency. || id:ukb-b-5779	TRUE	reported	igd	2	1	TRUE
70	rs780569	2.59594930826879	1.33708437201586	0.686380547013488	0.407398226062363	Variant	86	A	T	A	T	0.0198033	0.0102	0.70882	0.7124	FALSE	TRUE	FALSE	ebi-a-GCST90016564	1	4569436	0.0076	486601	0.1802	Irritable bowel syndrome || id:ebi-a-GCST90016564	Irritable bowel syndrome	Irritable bowel syndrome || ||	TRUE	igd	NA	NA	NA	NA	NA	NA	NA	4e-09	1	4569436	0.00336454	462346	ukb-b-5779	Alcohol intake frequency. || id:ukb-b-5779	TRUE	reported	igd	2	1	TRUE
71	rs80292319	2.70496456386487	-0.0137403	0.295612146438651	0.586646377674092	Variant	87	C	T	C	T	-0.0393728	2e-04	0.057704	0.059	FALSE	FALSE	FALSE	ebi-a-GCST90016564	15	76508632	0.0145	486601	0.9894	Irritable bowel syndrome || id:ebi-a-GCST90016564	Irritable bowel syndrome	Irritable bowel syndrome || ||	TRUE	igd	NA	NA	NA	NA	NA	NA	NA	1.40001e-09	15	76508632	0.00649583	462346	ukb-b-5779	Alcohol intake frequency. || id:ukb-b-5779	TRUE	reported	igd	2	1	TRUE
72	rs838145	3.12499133395979	1.42337499497139	0.657916519989432	0.417296455057095	Variant	89	A	G	A	G	0.0219548	0.01	0.542982	0.5529	FALSE	FALSE	FALSE	ebi-a-GCST90016564	19	49248730	0.007	486601	0.1549	Irritable bowel syndrome || id:ebi-a-GCST90016564	Irritable bowel syndrome	Irritable bowel syndrome || ||	TRUE	igd	NA	NA	NA	NA	NA	NA	NA	6.70039e-13	19	49248730	0.00305549	462346	ukb-b-5779	Alcohol intake frequency. || id:ukb-b-5779	TRUE	reported	igd	2	1	TRUE
73	rs8614	2.7739977789783	-1.04106	2.51080079340858	0.11306846284424	Variant	90	A	C	A	C	0.0247806	-0.0093	0.182509	0.1825	FALSE	FALSE	FALSE	ebi-a-GCST90016564	17	27588806	0.0089	486601	0.2975	Irritable bowel syndrome || id:ebi-a-GCST90016564	Irritable bowel syndrome	Irritable bowel syndrome || ||	TRUE	igd	NA	NA	NA	NA	NA	NA	NA	2.69998e-10	17	27588806	0.00392537	462346	ukb-b-5779	Alcohol intake frequency. || id:ukb-b-5779	TRUE	reported	igd	2	1	TRUE
74	rs9349379	2.75341488184191	0.66894367913246	0.0167674551439381	0.896970563352678	Variant	91	G	A	G	A	-0.0193455	-0.0047	0.405493	0.4079	FALSE	FALSE	FALSE	ebi-a-GCST90016564	6	12903957	0.007	486601	0.4978	Irritable bowel syndrome || id:ebi-a-GCST90016564	Irritable bowel syndrome	Irritable bowel syndrome || ||	TRUE	igd	NA	NA	NA	NA	NA	NA	NA	3.50002e-10	6	12903957	0.00308215	462346	ukb-b-5779	Alcohol intake frequency. || id:ukb-b-5779	TRUE	reported	igd	2	1	TRUE
75	rs9372625	3.63724283996814	0.967734098332936	0.0650853532461065	0.798631720898577	Variant	92	A	G	A	G	-0.0255579	-0.0068	0.381706	0.3814	FALSE	FALSE	FALSE	ebi-a-GCST90016564	6	98344031	0.007	486601	0.336	Irritable bowel syndrome || id:ebi-a-GCST90016564	Irritable bowel syndrome	Irritable bowel syndrome || ||	TRUE	igd	NA	NA	NA	NA	NA	NA	NA	2.90001e-16	6	98344031	0.00312467	462346	ukb-b-5779	Alcohol intake frequency. || id:ukb-b-5779	TRUE	reported	igd	2	1	TRUE
76	rs9403297	2.67879316606876	-0.896565	2.02037565321756	0.155200742253734	Variant	93	A	G	A	G	0.0188234	-0.0063	0.372967	0.4061	FALSE	FALSE	FALSE	ebi-a-GCST90016564	6	141709798	0.007	486601	0.369	Irritable bowel syndrome || id:ebi-a-GCST90016564	Irritable bowel syndrome	Irritable bowel syndrome || ||	TRUE	igd	TRUE	rs9403297	rs7767774	A	G	C	T	1.79999e-09	6	141705482	0.00313037	462346	ukb-b-5779	Alcohol intake frequency. || id:ukb-b-5779	TRUE	reported	igd	2	1	TRUE
77	rs9648478	2.47006619228373	1.36246778457315	0.771810652189587	0.379657494799824	Variant	94	A	G	A	G	0.0168603	0.0093	0.510245	0.5076	FALSE	FALSE	FALSE	ebi-a-GCST90016564	7	39325802	0.0068	486601	0.1718	Irritable bowel syndrome || id:ebi-a-GCST90016564	Irritable bowel syndrome	Irritable bowel syndrome || ||	TRUE	igd	NA	NA	NA	NA	NA	NA	NA	2.59998e-08	7	39325802	0.00302891	462346	ukb-b-5779	Alcohol intake frequency. || id:ukb-b-5779	TRUE	reported	igd	2	1	TRUE
78	rs9829192	2.44481642312653	1.90590682864037	2.03608235444675	0.153604807058397	Variant	96	T	G	T	G	0.0169324	0.0132	0.435133	0.4332	FALSE	FALSE	FALSE	ebi-a-GCST90016564	3	38569463	0.0069	486601	0.0548504	Irritable bowel syndrome || id:ebi-a-GCST90016564	Irritable bowel syndrome	Irritable bowel syndrome || ||	TRUE	igd	NA	NA	NA	NA	NA	NA	NA	2.80001e-08	3	38569463	0.00305032	462346	ukb-b-5779	Alcohol intake frequency. || id:ukb-b-5779	TRUE	reported	igd	2	1	TRUE
79	rs9912298	2.5017149301959	0.425267480144426	0.0042085631875495	0.948274768028204	Variant	98	C	A	C	A	0.0205894	0.0035	0.239585	0.2396	FALSE	FALSE	FALSE	ebi-a-GCST90016564	17	29735752	0.0082	486601	0.6656	Irritable bowel syndrome || id:ebi-a-GCST90016564	Irritable bowel syndrome	Irritable bowel syndrome || ||	TRUE	igd	NA	NA	NA	NA	NA	NA	NA	9.69996e-09	17	29735752	0.00358993	462346	ukb-b-5779	Alcohol intake frequency. || id:ukb-b-5779	TRUE	reported	igd	2	1	TRUE
[truncated: 2 more columns]

## Sheet: Table S8
Table S8. Details of IVs Utilized for Drinks Per Week
	SNP	Wj	BetaWj	Qj	Qj_Chi	Outliers	effect_allele.exposure	other_allele.exposure	effect_allele.outcome	other_allele.outcome	beta.exposure	beta.outcome	eaf.exposure	eaf.outcome	remove	palindromic	ambiguous	id.outcome	chr	pos	se.outcome	samplesize.outcome	pval.outcome	outcome	originalname.outcome	outcome.deprecated	mr_keep.outcome	data_source.outcome	proxy.outcome	target_snp.outcome	proxy_snp.outcome	target_a1.outcome	target_a2.outcome	proxy_a1.outcome	proxy_a2.outcome	se.exposure	pval.exposure	exposure	mr_keep.exposure	pval_origin.exposure	id.exposure	action	SNP_index	mr_keep
1	rs10085696	1.82165452192193	0.0226973750910815	0.0943784408788495	0.758682968608605	Variant	A	G	A	G	-0.0160517	-0.0002	NA	0.8172	FALSE	FALSE	FALSE	ebi-a-GCST90016564	7	69783020	0.0088	486601	0.9812	Irritable bowel syndrome || id:ebi-a-GCST90016564	Irritable bowel syndrome	Irritable bowel syndrome || ||	TRUE	igd	NA	NA	NA	NA	NA	NA	NA	0.00249471079633401	1.24e-10	exposure	TRUE	reported	cMQV0r	2	1	TRUE
2	rs10097299	1.4429499246258	0.142667932649604	0.0140791123059428	0.905548344579154	Variant	T	G	T	G	-0.0121369	-0.0012	NA	0.7935	FALSE	FALSE	FALSE	ebi-a-GCST90016564	8	93329382	0.0084	486601	0.8871	Irritable bowel syndrome || id:ebi-a-GCST90016564	Irritable bowel syndrome	Irritable bowel syndrome || ||	TRUE	igd	NA	NA	NA	NA	NA	NA	NA	0.00238944085370209	3.84e-07	exposure	TRUE	reported	cMQV0r	2	1	TRUE
3	rs1011392	1.52513385483826	1.88794798604964	2.59770845754557	0.107018351859781	Variant	A	G	A	G	-0.011148	-0.0138	NA	0.6731	FALSE	FALSE	FALSE	ebi-a-GCST90016564	18	53041903	0.0073	486601	0.0592693	Irritable bowel syndrome || id:ebi-a-GCST90016564	Irritable bowel syndrome	Irritable bowel syndrome || ||	TRUE	igd	NA	NA	NA	NA	NA	NA	NA	0.00205950671716827	6.23e-08	exposure	TRUE	reported	cMQV0r	2	1	TRUE
4	rs10236149	1.54588246925066	-0.9301	1.46425623352197	0.22625412179921	Variant	A	G	A	G	-0.0157896	0.0095	NA	0.8737	FALSE	FALSE	FALSE	ebi-a-GCST90016564	7	98977515	0.0102	486601	0.3523	Irritable bowel syndrome || id:ebi-a-GCST90016564	Irritable bowel syndrome	Irritable bowel syndrome || ||	TRUE	igd	NA	NA	NA	NA	NA	NA	NA	0.00294733571219369	8.65e-08	exposure	TRUE	reported	cMQV0r	2	1	TRUE
5	rs10438820	1.52598411657615	-0.377876	0.428026614028397	0.5129588506822	Variant	C	T	C	T	0.0113072871273616	-0.0028	NA	0.3018	FALSE	FALSE	FALSE	ebi-a-GCST90016564	17	78524597	0.0074	486601	0.702399	Irritable bowel syndrome || id:ebi-a-GCST90016564	Irritable bowel syndrome	Irritable bowel syndrome || ||	TRUE	igd	NA	NA	NA	NA	NA	NA	NA	0.00210698855482406	8.04e-08	exposure	TRUE	reported	cMQV0r	2	1	TRUE
6	rs10512093	1.37138675703147	0.217112887629976	0.000976570989839269	0.975070056801803	Variant	A	G	A	G	0.00947470303583765	0.0015	NA	0.5086	FALSE	FALSE	FALSE	ebi-a-GCST90016564	9	82446394	0.0069	486601	0.8319	Irritable bowel syndrome || id:ebi-a-GCST90016564	Irritable bowel syndrome	Irritable bowel syndrome || ||	TRUE	igd	NA	NA	NA	NA	NA	NA	NA	0.00192999900691514	9e-07	exposure	TRUE	reported	cMQV0r	2	1	TRUE
7	rs10753661	1.55486585801137	0.437776400580782	0.0243936476413079	0.875887468847179	Variant	G	A	G	A	-0.0113656	-0.0032	NA	0.314	FALSE	FALSE	FALSE	ebi-a-GCST90016564	1	165119792	0.0073	486601	0.662799	Irritable bowel syndrome || id:ebi-a-GCST90016564	Irritable bowel syndrome	Irritable bowel syndrome || ||	TRUE	igd	NA	NA	NA	NA	NA	NA	NA	0.00207505652827363	4.24e-08	exposure	TRUE	reported	cMQV0r	2	1	TRUE
8	rs10996513	1.35093064245954	-0.315706	0.31400856129271	0.575230726037088	Variant	C	A	C	A	0.0209674616318527	-0.0049	NA	0.9481	FALSE	FALSE	FALSE	ebi-a-GCST90016564	10	67301127	0.0155	486601	0.752501	Irritable bowel syndrome || id:ebi-a-GCST90016564	Irritable bowel syndrome	Irritable bowel syndrome || ||	TRUE	igd	NA	NA	NA	NA	NA	NA	NA	0.00443018485225432	2.26e-06	exposure	TRUE	reported	cMQV0r	2	1	TRUE
9	rs11108953	1.37296212551126	1.54341131777492	1.67641119889672	0.195402003060558	Variant	A	G	A	G	-0.0105858	-0.0119	NA	0.7316	FALSE	FALSE	FALSE	ebi-a-GCST90016564	12	97676647	0.0077	486601	0.1229	Irritable bowel syndrome || id:ebi-a-GCST90016564	Irritable bowel syndrome	Irritable bowel syndrome || ||	TRUE	igd	NA	NA	NA	NA	NA	NA	NA	0.00218834559463984	1.32e-06	exposure	TRUE	reported	cMQV0r	2	1	TRUE
10	rs11169182	1.44685994610574	0.303956207296075	0.00175768219934379	0.966558709512366	Variant	C	T	C	T	-0.0099962	-0.0021	NA	0.539	FALSE	FALSE	FALSE	ebi-a-GCST90016564	12	50248052	0.0069	486601	0.765399	Irritable bowel syndrome || id:ebi-a-GCST90016564	Irritable bowel syndrome	Irritable bowel syndrome || ||	TRUE	igd	NA	NA	NA	NA	NA	NA	NA	0.00193454635811405	2.35e-07	exposure	TRUE	reported	cMQV0r	2	1	TRUE
11	rs11231299	1.36503023067554	0.0464508443402412	0.0403049749356478	0.840885467639907	Variant	G	A	G	A	0.0117546214719115	0.0004	NA	0.8054	FALSE	FALSE	FALSE	ebi-a-GCST90016564	11	62771388	0.0086	486601	0.9632	Irritable bowel syndrome || id:ebi-a-GCST90016564	Irritable bowel syndrome	Irritable bowel syndrome || ||	TRUE	igd	NA	NA	NA	NA	NA	NA	NA	0.00242996892410859	1.29e-06	exposure	TRUE	reported	cMQV0r	2	1	TRUE
12	rs11656013	1.42627358950248	-0.0121793	0.0731607849988867	0.786789075210305	Variant	T	C	T	C	-0.0117107	0.0001	NA	0.778	FALSE	FALSE	FALSE	ebi-a-GCST90016564	17	7446081	0.0082	486601	0.9886	Irritable bowel syndrome || id:ebi-a-GCST90016564	Irritable bowel syndrome	Irritable bowel syndrome || ||	TRUE	igd	NA	NA	NA	NA	NA	NA	NA	0.00231001430525097	3.97e-07	exposure	TRUE	reported	cMQV0r	2	1	TRUE
13	rs11860773	1.62910145061985	-0.586278	0.776715263839794	0.378147615192761	Variant	T	C	T	C	-0.0150051	0.0054	NA	0.8045	FALSE	FALSE	FALSE	ebi-a-GCST90016564	16	73912503	0.0092	486601	0.5603	Irritable bowel syndrome || id:ebi-a-GCST90016564	Irritable bowel syndrome	Irritable bowel syndrome || ||	TRUE	igd	NA	NA	NA	NA	NA	NA	NA	0.00244380918987745	8.35e-10	exposure	TRUE	reported	cMQV0r	2	1	TRUE
14	rs12124523	1.39594753741032	-0.562373	0.664524836860569	0.414967036040918	Variant	C	T	C	T	-0.016631	0.0067	NA	0.8905	FALSE	FALSE	FALSE	ebi-a-GCST90016564	1	72621463	0.0119	486601	0.5761	Irritable bowel syndrome || id:ebi-a-GCST90016564	Irritable bowel syndrome	Irritable bowel syndrome || ||	TRUE	igd	NA	NA	NA	NA	NA	NA	NA	0.00316566536720527	1.5e-07	exposure	TRUE	reported	cMQV0r	2	1	TRUE
15	rs1229984	7.60820401157381	1.58137392091898	0.0414126941436408	0.838743392825508	Variant	T	C	T	C	0.188115393151078	0.0391	NA	0.0243	FALSE	FALSE	FALSE	ebi-a-GCST90016564	4	100239319	0.0247	486601	0.1136	Irritable bowel syndrome || id:ebi-a-GCST90016564	Irritable bowel syndrome	Irritable bowel syndrome || ||	TRUE	igd	NA	NA	NA	NA	NA	NA	NA	0.00617852015150481	1e-200	exposure	TRUE	reported	cMQV0r	2	1	TRUE
16	rs12646808	1.44535212725597	1.72381934072075	2.13762214960818	0.143724515153625	Variant	T	C	T	C	-0.0105646	-0.0126	NA	0.6575	FALSE	FALSE	FALSE	ebi-a-GCST90016564	4	3249828	0.0073	486601	0.08555	Irritable bowel syndrome || id:ebi-a-GCST90016564	Irritable bowel syndrome	Irritable bowel syndrome || ||	TRUE	igd	NA	NA	NA	NA	NA	NA	NA	0.00204072772620121	2.27e-07	exposure	TRUE	reported	cMQV0r	2	1	TRUE
17	rs13107325	2.7370761401944	0.503045794962045	5.40454743752751e-05	0.99413435444601	Variant	C	T	C	T	-0.0364548	-0.0067	NA	0.9281	FALSE	FALSE	FALSE	ebi-a-GCST90016564	4	103188709	0.0133	486601	0.612999	Irritable bowel syndrome || id:ebi-a-GCST90016564	Irritable bowel syndrome	Irritable bowel syndrome || ||	TRUE	igd	NA	NA	NA	NA	NA	NA	NA	0.00391285987884877	1.23e-20	exposure	TRUE	reported	cMQV0r	2	1	TRUE
18	rs13254315	1.31521262616375	-1.47672	2.94093014720683	0.0863609890693627	Variant	G	A	G	A	0.0123797346110229	-0.0139	NA	0.8461	FALSE	FALSE	FALSE	ebi-a-GCST90016564	8	23378055	0.0094	486601	0.1398	Irritable bowel syndrome || id:ebi-a-GCST90016564	Irritable bowel syndrome	Irritable bowel syndrome || ||	TRUE	igd	NA	NA	NA	NA	NA	NA	NA	0.00270147956849892	4.64e-06	exposure	TRUE	reported	cMQV0r	2	1	TRUE
19	rs1383346	1.30815374294866	0.332901923733642	0.0092141999361265	0.923528018973314	Variant	G	A	G	A	-0.00903796	-0.0023	NA	0.5548	FALSE	FALSE	FALSE	ebi-a-GCST90016564	4	171067657	0.0069	486601	0.736701	Irritable bowel syndrome || id:ebi-a-GCST90016564	Irritable bowel syndrome	Irritable bowel syndrome || ||	TRUE	igd	NA	NA	NA	NA	NA	NA	NA	0.00194017298179672	3.27e-06	exposure	TRUE	reported	cMQV0r	2	1	TRUE
20	rs1387766	1.54468465261645	-1.14136	2.01953438868344	0.155286751302754	Variant	G	A	G	A	-0.010827	0.008	NA	0.3888	FALSE	FALSE	FALSE	ebi-a-GCST90016564	12	92081800	0.007	486601	0.2537	Irritable bowel syndrome || id:ebi-a-GCST90016564	Irritable bowel syndrome	Irritable bowel syndrome || ||	TRUE	igd	NA	NA	NA	NA	NA	NA	NA	0.00198335662592062	4.79e-08	exposure	TRUE	reported	cMQV0r	2	1	TRUE
21	rs1416706	1.37578052666062	1.27608149504391	1.05457032267093	0.304456843569523	Variant	G	A	G	A	0.00991878723611005	0.0092	NA	0.3353	FALSE	FALSE	FALSE	ebi-a-GCST90016564	1	46602844	0.0072	486601	0.2065	Irritable bowel syndrome || id:ebi-a-GCST90016564	Irritable bowel syndrome	Irritable bowel syndrome || ||	TRUE	igd	NA	NA	NA	NA	NA	NA	NA	0.00205045690379623	1.31e-06	exposure	TRUE	reported	cMQV0r	2	1	TRUE
22	rs1540751	1.29739989250943	-0.318425	0.306239216832316	0.579997173796543	Variant	T	C	T	C	-0.00896374	0.0022	NA	0.4301	FALSE	FALSE	FALSE	ebi-a-GCST90016564	5	19985234	0.0069	486601	0.7501	Irritable bowel syndrome || id:ebi-a-GCST90016564	Irritable bowel syndrome	Irritable bowel syndrome || ||	TRUE	igd	NA	NA	NA	NA	NA	NA	NA	0.00194679984075267	4.23e-06	exposure	TRUE	reported	cMQV0r	2	1	TRUE
23	rs16854020	1.7533454366592	0.610853073724116	0.0860342604311353	0.769280645082441	Variant	G	A	G	A	0.0180830329355792	0.0063	NA	0.8731	FALSE	FALSE	FALSE	ebi-a-GCST90016564	4	42117559	0.0103	486601	0.541101	Irritable bowel syndrome || id:ebi-a-GCST90016564	Irritable bowel syndrome	Irritable bowel syndrome || ||	TRUE	igd	NA	NA	NA	NA	NA	NA	NA	0.00290680427875141	4.82e-10	exposure	TRUE	reported	cMQV0r	2	1	TRUE
24	rs17542254	1.72692712423548	0.315377309736289	6.88884085192669e-06	0.997905826601128	Variant	A	G	A	G	0.0131417986336138	0.0024	NA	0.7192	FALSE	FALSE	FALSE	ebi-a-GCST90016564	11	113655696	0.0076	486601	0.7467	Irritable bowel syndrome || id:ebi-a-GCST90016564	Irritable bowel syndrome	Irritable bowel syndrome || ||	TRUE	igd	NA	NA	NA	NA	NA	NA	NA	0.00214604673031727	8.96e-10	exposure	TRUE	reported	cMQV0r	2	1	TRUE
25	rs1906252	1.30525418805197	0.367162167956479	0.0171023590754977	0.895952518523662	Variant	C	A	C	A	0.0088874501648457	0.0025	NA	0.5142	FALSE	FALSE	FALSE	ebi-a-GCST90016564	6	98550289	0.0068	486601	0.710101	Irritable bowel syndrome || id:ebi-a-GCST90016564	Irritable bowel syndrome	Irritable bowel syndrome || ||	TRUE	igd	NA	NA	NA	NA	NA	NA	NA	0.00193023083027452	4.22e-06	exposure	TRUE	reported	cMQV0r	2	1	TRUE
26	rs1910091	1.50885795778794	1.49156888854158	1.48427765099382	0.223106441606508	Variant	G	A	G	A	0.0116332987687398	0.0115	NA	0.7332	FALSE	FALSE	FALSE	ebi-a-GCST90016564	5	13781535	0.0077	486601	0.1375	Irritable bowel syndrome || id:ebi-a-GCST90016564	Irritable bowel syndrome	Irritable bowel syndrome || ||	TRUE	igd	NA	NA	NA	NA	NA	NA	NA	0.00216773723745556	7.87e-08	exposure	TRUE	reported	cMQV0r	2	1	TRUE
27	rs1942964	1.36664607232322	0.355757051766777	0.0117186217642546	0.913795334644377	Variant	T	G	T	G	-0.00998794	-0.0026	NA	0.5002	FALSE	FALSE	FALSE	ebi-a-GCST90016564	18	55027212	0.0073	486601	0.721601	Irritable bowel syndrome || id:ebi-a-GCST90016564	Irritable bowel syndrome	Irritable bowel syndrome || ||	TRUE	igd	NA	NA	NA	NA	NA	NA	NA	0.00192933876831079	2.24e-07	exposure	TRUE	reported	cMQV0r	2	1	TRUE
28	rs2074378	1.37952516903096	1.77847504390954	2.33673451738316	0.126354179152251	Variant	C	T	C	T	-0.0100838	-0.013	NA	0.6849	FALSE	FALSE	FALSE	ebi-a-GCST90016564	4	113278057	0.0073	486601	0.0760099	Irritable bowel syndrome || id:ebi-a-GCST90016564	Irritable bowel syndrome	Irritable bowel syndrome || ||	TRUE	igd	NA	NA	NA	NA	NA	NA	NA	0.00207133828471283	1.14e-06	exposure	TRUE	reported	cMQV0r	2	1	TRUE
29	rs2299409	1.55009697290799	0.22029632907069	0.0036519964868716	0.951811771496184	Variant	G	A	G	A	-0.0105546	-0.0015	NA	0.4638	FALSE	FALSE	FALSE	ebi-a-GCST90016564	7	103812171	0.0068	486601	0.8212	Irritable bowel syndrome || id:ebi-a-GCST90016564	Irritable bowel syndrome	Irritable bowel syndrome || ||	TRUE	igd	NA	NA	NA	NA	NA	NA	NA	0.00193345796628323	4.8e-08	exposure	TRUE	reported	cMQV0r	2	1	TRUE
30	rs2411759	1.29264390058679	0.521061046969563	0.0823452582630565	0.774143993170663	Variant	C	T	C	T	0.0089308499823136	0.0036	NA	0.5563	FALSE	FALSE	FALSE	ebi-a-GCST90016564	17	47071074	0.0069	486601	0.6022	Irritable bowel syndrome || id:ebi-a-GCST90016564	Irritable bowel syndrome	Irritable bowel syndrome || ||	TRUE	igd	NA	NA	NA	NA	NA	NA	NA	0.00194424757807799	4.36e-06	exposure	TRUE	reported	cMQV0r	2	1	TRUE
31	rs2414133	1.41112329501689	-0.865525	1.25682946798631	0.26225208333097	Variant	A	G	A	G	0.0105973895367473	-0.0065	NA	0.7071	FALSE	FALSE	FALSE	ebi-a-GCST90016564	15	52412563	0.0075	486601	0.3882	Irritable bowel syndrome || id:ebi-a-GCST90016564	Irritable bowel syndrome	Irritable bowel syndrome || ||	TRUE	igd	NA	NA	NA	NA	NA	NA	NA	0.00212800702795614	6.21e-07	exposure	TRUE	reported	cMQV0r	2	1	TRUE
32	rs2545799	1.25892400342783	1.30826714436694	1.16698656970199	0.280021285516146	Variant	T	G	T	G	0.00894923738037026	0.0093	NA	0.4585	FALSE	FALSE	FALSE	ebi-a-GCST90016564	5	176852186	0.0071	486601	0.1905	Irritable bowel syndrome || id:ebi-a-GCST90016564	Irritable bowel syndrome	Irritable bowel syndrome || ||	TRUE	igd	NA	NA	NA	NA	NA	NA	NA	0.00193454635811405	3.65e-06	exposure	TRUE	reported	cMQV0r	2	1	TRUE
33	rs2724988	1.33416574855783	-1.35536	2.55034241336164	0.110270354388302	Variant	G	T	G	T	0.00935146588031514	-0.0095	NA	0.4019	FALSE	FALSE	FALSE	ebi-a-GCST90016564	8	4445638	0.007	486601	0.1745	Irritable bowel syndrome || id:ebi-a-GCST90016564	Irritable bowel syndrome	Irritable bowel syndrome || ||	TRUE	igd	NA	NA	NA	NA	NA	NA	NA	0.00198473809866736	2.48e-06	exposure	TRUE	reported	cMQV0r	2	1	TRUE
34	rs28429420	1.44951529748635	1.99715001964405	3.00896773996745	0.0828050082388083	Variant	G	A	G	A	-0.0100159	-0.0138	NA	0.5921	FALSE	FALSE	FALSE	ebi-a-GCST90016564	20	18656530	0.0069	486601	0.0461201	Irritable bowel syndrome || id:ebi-a-GCST90016564	Irritable bowel syndrome	Irritable bowel syndrome || ||	TRUE	igd	NA	NA	NA	NA	NA	NA	NA	0.00203602692776294	8.54e-07	exposure	TRUE	reported	cMQV0r	2	1	TRUE
35	rs28597806	1.43590986719152	-0.0856014	0.119473795346785	0.729605903038701	Variant	A	G	A	G	0.0100646209277296	-0.0006	NA	0.6196	FALSE	FALSE	FALSE	ebi-a-GCST90016564	18	40734725	0.007	486601	0.9334	Irritable bowel syndrome || id:ebi-a-GCST90016564	Irritable bowel syndrome	Irritable bowel syndrome || ||	TRUE	igd	NA	NA	NA	NA	NA	NA	NA	0.00198532156799888	3.93e-07	exposure	TRUE	reported	cMQV0r	2	1	TRUE
36	rs28616142	1.48770250932725	-1.61218	3.54043626847723	0.059889706841243	Variant	C	T	C	T	0.0104275422122379	-0.0113	NA	0.6056	FALSE	FALSE	FALSE	ebi-a-GCST90016564	15	86867867	0.007	486601	0.108	Irritable bowel syndrome || id:ebi-a-GCST90016564	Irritable bowel syndrome	Irritable bowel syndrome || ||	TRUE	igd	NA	NA	NA	NA	NA	NA	NA	0.001977696107003	1.37e-07	exposure	TRUE	reported	cMQV0r	2	1	TRUE
37	rs28680958	1.63454394516555	-1.51605	3.28360043115741	0.0699752640600755	Variant	G	A	G	A	-0.0135848	0.0126	NA	0.7856	FALSE	FALSE	FALSE	ebi-a-GCST90016564	1	173848808	0.0083	486601	0.1303	Irritable bowel syndrome || id:ebi-a-GCST90016564	Irritable bowel syndrome	Irritable bowel syndrome || ||	TRUE	igd	NA	NA	NA	NA	NA	NA	NA	0.00236840489626579	9.78e-09	exposure	TRUE	reported	cMQV0r	2	1	TRUE
38	rs28694391	1.47063928021525	-0.466077	0.536432037985585	0.463915178731297	Variant	T	C	T	C	-0.0132525	0.0042	NA	0.18	FALSE	FALSE	FALSE	ebi-a-GCST90016564	4	174154311	0.009	486601	0.6389	Irritable bowel syndrome || id:ebi-a-GCST90016564	Irritable bowel syndrome	Irritable bowel syndrome || ||	TRUE	igd	NA	NA	NA	NA	NA	NA	NA	0.00250002547345183	1.12e-07	exposure	TRUE	reported	cMQV0r	2	1	TRUE
39	rs28712821	4.04242673837599	1.76912237858222	1.07541982668403	0.299724436292146	Variant	G	A	G	A	0.0283338745599009	0.0124	NA	0.3991	FALSE	FALSE	FALSE	ebi-a-GCST90016564	4	39413780	0.007	486601	0.0752801	Irritable bowel syndrome || id:ebi-a-GCST90016564	Irritable bowel syndrome	Irritable bowel syndrome || ||	TRUE	igd	NA	NA	NA	NA	NA	NA	NA	0.00197411458286804	1.1e-46	exposure	TRUE	reported	cMQV0r	2	1	TRUE
40	rs331939	1.65085248085139	1.34547055402654	1.09515239859073	0.295332416926435	Variant	G	A	G	A	-0.0119016	-0.0097	NA	0.6556	FALSE	FALSE	FALSE	ebi-a-GCST90016564	4	143654889	0.0072	486601	0.1743	Irritable bowel syndrome || id:ebi-a-GCST90016564	Irritable bowel syndrome	Irritable bowel syndrome || ||	TRUE	igd	NA	NA	NA	NA	NA	NA	NA	0.00202920807623013	4.5e-09	exposure	TRUE	reported	cMQV0r	2	1	TRUE
41	rs34121753	1.51458298465277	0.410478446914557	0.01854555806474	0.891677343734342	Variant	A	G	A	G	0.0110693971586384	0.003	NA	0.4254	FALSE	FALSE	FALSE	ebi-a-GCST90016564	17	7733833	0.0073	486601	0.6818	Irritable bowel syndrome || id:ebi-a-GCST90016564	Irritable bowel syndrome	Irritable bowel syndrome || ||	TRUE	igd	NA	NA	NA	NA	NA	NA	NA	0.00195072492860233	1.39e-08	exposure	TRUE	reported	cMQV0r	2	1	TRUE
42	rs34704785	1.28925061387021	0.182759969698579	0.00257332043288053	0.959542339610637	Variant	C	T	C	T	-0.0105815	-0.0015	NA	0.5684	FALSE	FALSE	FALSE	ebi-a-GCST90016564	13	68117681	0.0082	486601	0.8567	Irritable bowel syndrome || id:ebi-a-GCST90016564	Irritable bowel syndrome	Irritable bowel syndrome || ||	TRUE	igd	NA	NA	NA	NA	NA	NA	NA	0.00193513796966036	4.52e-08	exposure	TRUE	reported	cMQV0r	2	1	TRUE
43	rs35011311	1.3173914993415	1.92263674156543	2.83603265931761	0.0921715324182753	Variant	G	T	G	T	-0.0105521	-0.0154	NA	0.7315	FALSE	FALSE	FALSE	ebi-a-GCST90016564	12	38616581	0.008	486601	0.0557199	Irritable bowel syndrome || id:ebi-a-GCST90016564	Irritable bowel syndrome	Irritable bowel syndrome || ||	TRUE	igd	NA	NA	NA	NA	NA	NA	NA	0.00219075770468505	1.44e-06	exposure	TRUE	reported	cMQV0r	2	1	TRUE
44	rs35247189	1.2950975237563	1.14664313462372	0.83191977516422	0.361717992823536	Variant	C	A	C	A	-0.0105041	-0.0093	NA	0.7672	FALSE	FALSE	FALSE	ebi-a-GCST90016564	12	6857898	0.0081	486601	0.2507	Irritable bowel syndrome || id:ebi-a-GCST90016564	Irritable bowel syndrome	Irritable bowel syndrome || ||	TRUE	igd	NA	NA	NA	NA	NA	NA	NA	0.00229217356209376	4.55e-06	exposure	TRUE	reported	cMQV0r	2	1	TRUE
45	rs35807116	1.46698270291021	1.16990749500356	0.817634977126385	0.365872551545487	Variant	C	T	C	T	0.0102822301893425	0.0082	NA	0.3966	FALSE	FALSE	FALSE	ebi-a-GCST90016564	15	74667953	0.007	486601	0.2389	Irritable bowel syndrome || id:ebi-a-GCST90016564	Irritable bowel syndrome	Irritable bowel syndrome || ||	TRUE	igd	NA	NA	NA	NA	NA	NA	NA	0.00197152764062379	1.85e-07	exposure	TRUE	reported	cMQV0r	2	1	TRUE
46	rs4233567	1.72250668192284	-1.09453	1.97818945339718	0.159581274089215	Variant	C	T	C	T	-0.0125899	0.008	NA	0.6357	FALSE	FALSE	FALSE	ebi-a-GCST90016564	2	144272376	0.0073	486601	0.2693	Irritable bowel syndrome || id:ebi-a-GCST90016564	Irritable bowel syndrome	Irritable bowel syndrome || ||	TRUE	igd	NA	NA	NA	NA	NA	NA	NA	0.00201085400579023	3.83e-10	exposure	TRUE	reported	cMQV0r	2	1	TRUE
47	rs441413	1.47035300072022	0.0424982886236292	0.0500810124907056	0.822922365942631	Variant	T	G	T	G	-0.0207588	-0.0006	NA	0.9365	FALSE	FALSE	FALSE	ebi-a-GCST90016564	2	40393539	0.0141	486601	0.966	Irritable bowel syndrome || id:ebi-a-GCST90016564	Irritable bowel syndrome	Irritable bowel syndrome || ||	TRUE	igd	NA	NA	NA	NA	NA	NA	NA	0.00395854033065863	1.56e-07	exposure	TRUE	reported	cMQV0r	2	1	TRUE
48	rs4481304	1.32760286769759	0.998702864488221	0.574972269505907	0.448289806365698	Variant	G	A	G	A	-0.00917236	-0.0069	NA	0.5575	FALSE	FALSE	FALSE	ebi-a-GCST90016564	5	50759415	0.0069	486601	0.3187	Irritable bowel syndrome || id:ebi-a-GCST90016564	Irritable bowel syndrome	Irritable bowel syndrome || ||	TRUE	igd	NA	NA	NA	NA	NA	NA	NA	0.00194235472110577	2.37e-06	exposure	TRUE	reported	cMQV0r	2	1	TRUE
49	rs4664531	1.31425848694771	1.19325153211882	0.912473220751849	0.339459051007347	Variant	T	C	T	C	-0.010133	-0.0092	NA	0.7329	FALSE	FALSE	FALSE	ebi-a-GCST90016564	2	152986041	0.0077	486601	0.2296	Irritable bowel syndrome || id:ebi-a-GCST90016564	Irritable bowel syndrome	Irritable bowel syndrome || ||	TRUE	igd	NA	NA	NA	NA	NA	NA	NA	0.00217024302983834	2.99e-06	exposure	TRUE	reported	cMQV0r	2	1	TRUE
50	rs4752999	1.99248617426213	1.12180912662532	0.579064364341088	0.446679294082758	Variant	C	T	C	T	-0.0145643	-0.0082	NA	0.6773	FALSE	FALSE	FALSE	ebi-a-GCST90016564	11	47428565	0.0073	486601	0.2617	Irritable bowel syndrome || id:ebi-a-GCST90016564	Irritable bowel syndrome	Irritable bowel syndrome || ||	TRUE	igd	NA	NA	NA	NA	NA	NA	NA	0.00207008224525429	2.03e-12	exposure	TRUE	reported	cMQV0r	2	1	TRUE
51	rs528301	2.25674982330295	1.96844035104033	2.43277303506879	0.118822535322828	Variant	G	A	G	A	0.015591936824857	0.0136	NA	0.4417	FALSE	FALSE	FALSE	ebi-a-GCST90016564	2	45154908	0.0069	486601	0.0480397	Irritable bowel syndrome || id:ebi-a-GCST90016564	Irritable bowel syndrome	Irritable bowel syndrome || ||	TRUE	igd	NA	NA	NA	NA	NA	NA	NA	0.00194899210310713	1.25e-15	exposure	TRUE	reported	cMQV0r	2	1	TRUE
52	rs55863153	1.25244681668419	1.59018450110863	1.85875573644742	0.172768474818931	Variant	A	C	A	C	0.0279601907585512	0.0355	NA	0.9713	FALSE	FALSE	FALSE	ebi-a-GCST90016564	12	123637698	0.0223	486601	0.1119	Irritable bowel syndrome || id:ebi-a-GCST90016564	Irritable bowel syndrome	Irritable bowel syndrome || ||	TRUE	igd	NA	NA	NA	NA	NA	NA	NA	0.00576774695956369	1.23e-06	exposure	TRUE	reported	cMQV0r	2	1	TRUE
53	rs55872084	1.58932858587189	0.14980259140624	0.0190524114982115	0.890216334018556	Variant	G	T	G	T	0.0127313839176137	0.0012	NA	0.7591	FALSE	FALSE	FALSE	ebi-a-GCST90016564	5	155902003	0.008	486601	0.8849	Irritable bowel syndrome || id:ebi-a-GCST90016564	Irritable bowel syndrome	Irritable bowel syndrome || ||	TRUE	igd	NA	NA	NA	NA	NA	NA	NA	0.0022684036513902	1.98e-08	exposure	TRUE	reported	cMQV0r	2	1	TRUE
54	rs55932213	1.55763000333913	0.77402654478901	0.241999263465382	0.622765855748575	Variant	A	G	A	G	0.0124767116654056	0.0062	NA	0.2586	FALSE	FALSE	FALSE	ebi-a-GCST90016564	9	108755622	0.008	486601	0.4366	Irritable bowel syndrome || id:ebi-a-GCST90016564	Irritable bowel syndrome	Irritable bowel syndrome || ||	TRUE	igd	NA	NA	NA	NA	NA	NA	NA	0.0022160038348945	1.8e-08	exposure	TRUE	reported	cMQV0r	2	1	TRUE
55	rs56337305	1.39883768334893	-1.10973	1.85793970138943	0.172862776692737	Variant	T	C	T	C	-0.0100842	0.008	NA	0.6175	FALSE	FALSE	FALSE	ebi-a-GCST90016564	2	225475560	0.0072	486601	0.2642	Irritable bowel syndrome || id:ebi-a-GCST90016564	Irritable bowel syndrome	Irritable bowel syndrome || ||	TRUE	igd	NA	NA	NA	NA	NA	NA	NA	0.00198532156799888	3.84e-07	exposure	TRUE	reported	cMQV0r	2	1	TRUE
56	rs58107686	1.5546343526688	0.28726801193173	3.26977721555798e-05	0.99543756409482	Variant	C	A	C	A	-0.0113648	-0.0021	NA	0.6715	FALSE	FALSE	FALSE	ebi-a-GCST90016564	1	33837334	0.0073	486601	0.7757	Irritable bowel syndrome || id:ebi-a-GCST90016564	Irritable bowel syndrome	Irritable bowel syndrome || ||	TRUE	igd	NA	NA	NA	NA	NA	NA	NA	0.0021363237477324	1.06e-07	exposure	TRUE	reported	cMQV0r	2	1	TRUE
57	rs60026303	1.31096828273355	1.04513870223556	0.652407849837204	0.419253123667828	Variant	A	G	A	G	0.0112891375272626	0.009	NA	0.8046	FALSE	FALSE	FALSE	ebi-a-GCST90016564	3	81285635	0.0086	486601	0.297	Irritable bowel syndrome || id:ebi-a-GCST90016564	Irritable bowel syndrome	Irritable bowel syndrome || ||	TRUE	igd	NA	NA	NA	NA	NA	NA	NA	0.00243467801327946	3.52e-06	exposure	TRUE	reported	cMQV0r	2	1	TRUE
58	rs60654199	1.48170196279424	1.51242569140706	1.5477454754999	0.213468578584708	Variant	C	A	C	A	-0.0204754	-0.0209	NA	0.9341	FALSE	FALSE	FALSE	ebi-a-GCST90016564	3	141267295	0.0138	486601	0.1293	Irritable bowel syndrome || id:ebi-a-GCST90016564	Irritable bowel syndrome	Irritable bowel syndrome || ||	TRUE	igd	NA	NA	NA	NA	NA	NA	NA	0.00398502575715907	2.75e-07	exposure	TRUE	reported	cMQV0r	2	1	TRUE
59	rs6106989	1.55501710662022	1.24122393243913	0.920841370238404	0.337254152861098	Variant	G	A	G	A	0.0108994424567779	0.0087	NA	0.3896	FALSE	FALSE	FALSE	ebi-a-GCST90016564	20	25027630	0.007	486601	0.2147	Irritable bowel syndrome || id:ebi-a-GCST90016564	Irritable bowel syndrome	Irritable bowel syndrome || ||	TRUE	igd	NA	NA	NA	NA	NA	NA	NA	0.00198335662592062	3.81e-08	exposure	TRUE	reported	cMQV0r	2	1	TRUE
60	rs61837208	1.26346001880536	-0.154348	0.146815620306907	0.701597230783744	Variant	A	G	A	G	-0.0433846	0.0053	NA	0.9876	FALSE	FALSE	FALSE	ebi-a-GCST90016564	1	235454415	0.0343	486601	0.8778	Irritable bowel syndrome || id:ebi-a-GCST90016564	Irritable bowel syndrome	Irritable bowel syndrome || ||	TRUE	igd	TRUE	rs61837208	rs61838769	G	A	A	T	0.00891172443916714	1.1e-06	exposure	TRUE	reported	cMQV0r	2	1	TRUE
61	rs61873510	1.38719830064217	0.568991314346912	0.10097444526988	0.750663380602384	Variant	G	T	G	T	-0.010971	-0.0045	NA	0.6697	FALSE	FALSE	FALSE	ebi-a-GCST90016564	10	102626510	0.0079	486601	0.565599	Irritable bowel syndrome || id:ebi-a-GCST90016564	Irritable bowel syndrome	Irritable bowel syndrome || ||	TRUE	igd	NA	NA	NA	NA	NA	NA	NA	0.00205145695325246	8.83e-08	exposure	TRUE	reported	cMQV0r	2	1	TRUE
62	rs61934664	1.5285616589834	-0.499341	0.602438449109114	0.437649156851542	Variant	G	A	G	A	-0.0104079	0.0034	NA	0.4974	FALSE	FALSE	FALSE	ebi-a-GCST90016564	12	81618588	0.0068	486601	0.616601	Irritable bowel syndrome || id:ebi-a-GCST90016564	Irritable bowel syndrome	Irritable bowel syndrome || ||	TRUE	igd	TRUE	rs61934664	rs1921067	A	G	T	C	0.0019293812194097	6.94e-08	exposure	TRUE	reported	cMQV0r	2	1	TRUE
63	rs6787172	1.54935257111563	-0.70494	0.971275136280982	0.324362369382827	Variant	T	G	T	G	-0.0105497	0.0048	NA	0.4396	FALSE	FALSE	FALSE	ebi-a-GCST90016564	3	158187811	0.0068	486601	0.4844	Irritable bowel syndrome || id:ebi-a-GCST90016564	Irritable bowel syndrome	Irritable bowel syndrome || ||	TRUE	igd	NA	NA	NA	NA	NA	NA	NA	0.00194235472110577	5.49e-08	exposure	TRUE	reported	cMQV0r	2	1	TRUE
64	rs6809836	1.39538196382627	1.94409614448146	2.86079168749432	0.0907628174002362	Variant	G	A	G	A	-0.0104792	-0.0146	NA	0.7074	FALSE	FALSE	FALSE	ebi-a-GCST90016564	3	70940892	0.0075	486601	0.0518597	Irritable bowel syndrome || id:ebi-a-GCST90016564	Irritable bowel syndrome	Irritable bowel syndrome || ||	TRUE	igd	NA	NA	NA	NA	NA	NA	NA	0.00213020077803835	8.64e-07	exposure	TRUE	reported	cMQV0r	2	1	TRUE
65	rs6982152	1.31418778036115	1.82260513464754	2.51096048597645	0.11305700637131	Variant	T	C	T	C	0.010527316766823	0.0146	NA	0.2433	FALSE	FALSE	FALSE	ebi-a-GCST90016564	8	64779013	0.008	486601	0.0681099	Irritable bowel syndrome || id:ebi-a-GCST90016564	Irritable bowel syndrome	Irritable bowel syndrome || ||	TRUE	igd	NA	NA	NA	NA	NA	NA	NA	0.00226511791767532	3.38e-06	exposure	TRUE	reported	cMQV0r	2	1	TRUE
66	rs7043551	1.46837577279161	0.318430312405412	0.00275648446256069	0.958128516170257	Variant	T	C	T	C	0.0101448466879268	0.0022	NA	0.5368	FALSE	FALSE	FALSE	ebi-a-GCST90016564	9	127248424	0.0069	486601	0.7536	Irritable bowel syndrome || id:ebi-a-GCST90016564	Irritable bowel syndrome	Irritable bowel syndrome || ||	TRUE	igd	NA	NA	NA	NA	NA	NA	NA	0.00193454635811405	1.59e-07	exposure	TRUE	reported	cMQV0r	2	1	TRUE
67	rs72770409	1.42696856393443	-0.547053	0.648801123225467	0.420541635618188	Variant	C	T	C	T	-0.0224328	0.0086	NA	0.9496	FALSE	FALSE	FALSE	ebi-a-GCST90016564	16	24802331	0.0157	486601	0.5847	Irritable bowel syndrome || id:ebi-a-GCST90016564	Irritable bowel syndrome	Irritable bowel syndrome || ||	TRUE	igd	NA	NA	NA	NA	NA	NA	NA	0.00444235739238158	4.43e-07	exposure	TRUE	reported	cMQV0r	2	1	TRUE
68	rs72825968	1.45234720595826	-0.741754	1.00958223158763	0.315002944189921	Variant	T	C	T	C	-0.0197757	0.0101	NA	0.9259	FALSE	FALSE	FALSE	ebi-a-GCST90016564	10	110394720	0.0136	486601	0.4593	Irritable bowel syndrome || id:ebi-a-GCST90016564	Irritable bowel syndrome	Irritable bowel syndrome || ||	TRUE	igd	NA	NA	NA	NA	NA	NA	NA	0.00368498247225175	8.15e-08	exposure	TRUE	reported	cMQV0r	2	1	TRUE
69	rs74375407	1.42372301208061	0.445725379374795	0.0353004251934219	0.850967527657593	Variant	C	T	C	T	-0.0332194	-0.0104	NA	0.9777	FALSE	FALSE	FALSE	ebi-a-GCST90016564	7	3942558	0.0233	486601	0.6556	Irritable bowel syndrome || id:ebi-a-GCST90016564	Irritable bowel syndrome	Irritable bowel syndrome || ||	TRUE	igd	NA	NA	NA	NA	NA	NA	NA	0.00682365887601092	1.15e-06	exposure	TRUE	reported	cMQV0r	2	1	TRUE
70	rs7502556	1.42190701700986	-1.35536	2.60136687338859	0.106771592985722	Variant	T	C	T	C	0.00996642039711314	-0.0095	NA	0.3895	FALSE	FALSE	FALSE	ebi-a-GCST90016564	17	29642430	0.007	486601	0.1733	Irritable bowel syndrome || id:ebi-a-GCST90016564	Irritable bowel syndrome	Irritable bowel syndrome || ||	TRUE	igd	NA	NA	NA	NA	NA	NA	NA	0.00198143094709416	4.84e-07	exposure	TRUE	reported	cMQV0r	2	1	TRUE
71	rs75750180	1.22742822332098	0.839047349875122	0.380387629644998	0.537395856522722	Variant	G	T	G	T	-0.0153603	-0.0105	NA	0.9056	FALSE	FALSE	FALSE	ebi-a-GCST90016564	2	221316160	0.0125	486601	0.4009	Irritable bowel syndrome || id:ebi-a-GCST90016564	Irritable bowel syndrome	Irritable bowel syndrome || ||	TRUE	igd	NA	NA	NA	NA	NA	NA	NA	0.00328980902306722	3.05e-06	exposure	TRUE	reported	cMQV0r	2	1	TRUE
72	rs7587577	1.49293646180874	0.369841119699266	0.00989328861468149	0.920769066476024	Variant	C	T	C	T	0.0121100903789934	0.003	NA	0.7738	FALSE	FALSE	FALSE	ebi-a-GCST90016564	2	73832786	0.0081	486601	0.710699	Irritable bowel syndrome || id:ebi-a-GCST90016564	Irritable bowel syndrome	Irritable bowel syndrome || ||	TRUE	igd	NA	NA	NA	NA	NA	NA	NA	0.00239346676675693	4.22e-07	exposure	TRUE	reported	cMQV0r	2	1	TRUE
73	rs7618629	1.33822420669591	-1.34003	2.50396464007607	0.1135600955755	Variant	A	G	A	G	0.0105856770166212	-0.0106	NA	0.2474	FALSE	FALSE	FALSE	ebi-a-GCST90016564	3	184023061	0.0079	486601	0.1829	Irritable bowel syndrome || id:ebi-a-GCST90016564	Irritable bowel syndrome	Irritable bowel syndrome || ||	TRUE	igd	NA	NA	NA	NA	NA	NA	NA	0.00222180382624131	1.86e-06	exposure	TRUE	reported	cMQV0r	2	1	TRUE
74	rs7661710	1.33659497990191	-0.550013	0.627383491776349	0.428316693663356	Variant	A	G	A	G	0.00923443251048029	-0.0038	NA	0.5497	FALSE	FALSE	FALSE	ebi-a-GCST90016564	4	18317770	0.0069	486601	0.5843	Irritable bowel syndrome || id:ebi-a-GCST90016564	Irritable bowel syndrome	Irritable bowel syndrome || ||	TRUE	igd	NA	NA	NA	NA	NA	NA	NA	0.00193819417055113	1.85e-06	exposure	TRUE	reported	cMQV0r	2	1	TRUE
75	rs76640332	2.49764754969759	0.653894691310687	0.0406271709524214	0.840259288651277	Variant	G	A	G	A	-0.0210081	-0.0055	NA	0.7801	FALSE	FALSE	FALSE	ebi-a-GCST90016564	17	44189858	0.0084	486601	0.5131	Irritable bowel syndrome || id:ebi-a-GCST90016564	Irritable bowel syndrome	Irritable bowel syndrome || ||	TRUE	igd	NA	NA	NA	NA	NA	NA	NA	0.00238944085370209	1.47e-18	exposure	TRUE	reported	cMQV0r	2	1	TRUE
76	rs77232328	1.49174886419737	-0.64502	0.837556347828387	0.360096593051397	Variant	C	T	C	T	0.0215082696235743	-0.0093	NA	0.9399	FALSE	FALSE	FALSE	ebi-a-GCST90016564	11	8663970	0.0144	486601	0.5161	Irritable bowel syndrome || id:ebi-a-GCST90016564	Irritable bowel syndrome	Irritable bowel syndrome || ||	TRUE	igd	NA	NA	NA	NA	NA	NA	NA	0.00399398540135285	7.42e-08	exposure	TRUE	reported	cMQV0r	2	1	TRUE
77	rs78234152	2.42289048339149	0.735966816686438	0.0883116286649265	0.766334643830443	Variant	G	A	G	A	0.0276538012299537	0.0084	NA	0.8951	FALSE	FALSE	FALSE	ebi-a-GCST90016564	4	100279889	0.0114	486601	0.4577	Irritable bowel syndrome || id:ebi-a-GCST90016564	Irritable bowel syndrome	Irritable bowel syndrome || ||	TRUE	igd	NA	NA	NA	NA	NA	NA	NA	0.00307074964131358	2.18e-19	exposure	TRUE	reported	cMQV0r	2	1	TRUE
78	rs78815775	1.33689575937077	1.6018326820904	1.84882787553166	0.173919780933597	Variant	A	G	A	G	-0.0206147	-0.0247	NA	0.9477	FALSE	FALSE	FALSE	ebi-a-GCST90016564	16	69309546	0.0154	486601	0.108	Irritable bowel syndrome || id:ebi-a-GCST90016564	Irritable bowel syndrome	Irritable bowel syndrome || ||	TRUE	igd	NA	NA	NA	NA	NA	NA	NA	0.00431727710867688	1.83e-06	exposure	TRUE	reported	cMQV0r	2	1	TRUE
79	rs78876991	1.45485699647146	1.0057019319862	0.550893721471976	0.457952749825607	Variant	T	C	T	C	-0.0206865	-0.0143	NA	0.9362	FALSE	FALSE	FALSE	ebi-a-GCST90016564	2	74238857	0.0142	486601	0.3153	Irritable bowel syndrome || id:ebi-a-GCST90016564	Irritable bowel syndrome	Irritable bowel syndrome || ||	TRUE	igd	NA	NA	NA	NA	NA	NA	NA	0.00404917741944619	3.3e-07	exposure	TRUE	reported	cMQV0r	2	1	TRUE
80	rs79072804	1.23440787851807	0.573161199134936	0.122224032322379	0.726634754062018	Variant	A	G	A	G	0.0368279896729186	0.0171	NA	0.9849	FALSE	FALSE	FALSE	ebi-a-GCST90016564	1	231386470	0.0298	486601	0.566601	Irritable bowel syndrome || id:ebi-a-GCST90016564	Irritable bowel syndrome	Irritable bowel syndrome || ||	TRUE	igd	NA	NA	NA	NA	NA	NA	NA	0.00792412170430626	3.4e-06	exposure	TRUE	reported	cMQV0r	2	1	TRUE
81	rs79373562	1.26504620818243	0.16069990169263	0.00467917149328567	0.945463663753862	Variant	G	A	G	A	-0.0291268	-0.0037	NA	0.9723	FALSE	FALSE	FALSE	ebi-a-GCST90016564	3	100619865	0.023	486601	0.8703	Irritable bowel syndrome || id:ebi-a-GCST90016564	Irritable bowel syndrome	Irritable bowel syndrome || ||	TRUE	igd	NA	NA	NA	NA	NA	NA	NA	0.00583704213976967	6.01e-07	exposure	TRUE	reported	cMQV0r	2	1	TRUE
82	rs79415988	1.27584702937982	-0.816044	1.09642680868122	0.295051609861983	Variant	C	T	C	T	0.0104751454368333	-0.0067	NA	0.7641	FALSE	FALSE	FALSE	ebi-a-GCST90016564	17	66066969	0.0082	486601	0.412	Irritable bowel syndrome || id:ebi-a-GCST90016564	Irritable bowel syndrome	Irritable bowel syndrome || ||	TRUE	igd	NA	NA	NA	NA	NA	NA	NA	0.00227505620833331	4.05e-06	exposure	TRUE	reported	cMQV0r	2	1	TRUE
83	rs7971859	1.49963789388977	0.984239880041281	0.50787019232382	0.476062289826809	Variant	A	G	A	G	-0.0103608	-0.0068	NA	0.4632	FALSE	FALSE	FALSE	ebi-a-GCST90016564	12	51866406	0.0069	486601	0.3234	Irritable bowel syndrome || id:ebi-a-GCST90016564	Irritable bowel syndrome	Irritable bowel syndrome || ||	TRUE	igd	NA	NA	NA	NA	NA	NA	NA	0.00193398638424304	8.41e-08	exposure	TRUE	reported	cMQV0r	2	1	TRUE
84	rs800578	1.4003329231039	-0.661808	0.837980926723851	0.359974865950783	Variant	T	C	T	C	0.0116375663605562	-0.0055	NA	0.2204	FALSE	FALSE	FALSE	ebi-a-GCST90016564	8	116869477	0.0083	486601	0.5079	Irritable bowel syndrome || id:ebi-a-GCST90016564	Irritable bowel syndrome	Irritable bowel syndrome || ||	TRUE	igd	NA	NA	NA	NA	NA	NA	NA	0.00231367263439411	4.95e-07	exposure	TRUE	reported	cMQV0r	2	1	TRUE
85	rs823099	1.47613809571314	-1.38948	2.74503826660211	0.097556741677572	Variant	C	A	C	A	0.0101987124558329	-0.0096	NA	0.5712	FALSE	FALSE	FALSE	ebi-a-GCST90016564	1	205669322	0.0069	486601	0.1655	Irritable bowel syndrome || id:ebi-a-GCST90016564	Irritable bowel syndrome	Irritable bowel syndrome || ||	TRUE	igd	NA	NA	NA	NA	NA	NA	NA	0.00195192903323792	1.73e-07	exposure	TRUE	reported	cMQV0r	2	1	TRUE
86	rs838145	2.25399356097776	1.4267748797309	1.03748203818302	0.308407807128903	Variant	G	A	G	A	-0.0157978	-0.01	NA	0.4471	FALSE	FALSE	FALSE	ebi-a-GCST90016564	19	49248730	0.007	486601	0.1549	Irritable bowel syndrome || id:ebi-a-GCST90016564	Irritable bowel syndrome	Irritable bowel syndrome || ||	TRUE	igd	NA	NA	NA	NA	NA	NA	NA	0.00194017298179672	3.87e-16	exposure	TRUE	reported	cMQV0r	2	1	TRUE
87	rs911475	1.35755470857254	0.826877571012758	0.337583753226458	0.561227256807361	Variant	C	T	C	T	-0.0126417	-0.0077	NA	0.8343	FALSE	FALSE	FALSE	ebi-a-GCST90016564	6	109263187	0.0093	486601	0.4085	Irritable bowel syndrome || id:ebi-a-GCST90016564	Irritable bowel syndrome	Irritable bowel syndrome || ||	TRUE	igd	NA	NA	NA	NA	NA	NA	NA	0.00262459840906472	1.47e-06	exposure	TRUE	reported	cMQV0r	2	1	TRUE
88	rs9349379	1.27972786625246	0.670565115423643	0.192547057734079	0.660805124527528	Variant	A	G	A	G	0.0089696299927363	0.0047	NA	0.5921	FALSE	FALSE	FALSE	ebi-a-GCST90016564	6	12903957	0.007	486601	0.4978	Irritable bowel syndrome || id:ebi-a-GCST90016564	Irritable bowel syndrome	Irritable bowel syndrome || ||	TRUE	igd	NA	NA	NA	NA	NA	NA	NA	0.00196201076194311	4.9e-06	exposure	TRUE	reported	cMQV0r	2	1	TRUE
89	rs943724	1.28828326147467	-0.0365407	0.0728208387945531	0.787273065580643	Variant	G	A	G	A	0.0105768412188417	-0.0003	NA	0.243	FALSE	FALSE	FALSE	ebi-a-GCST90016564	13	27274270	0.0082	486601	0.9728	Irritable bowel syndrome || id:ebi-a-GCST90016564	Irritable bowel syndrome	Irritable bowel syndrome || ||	TRUE	igd	NA	NA	NA	NA	NA	NA	NA	0.0022397706698008	2.36e-06	exposure	TRUE	reported	cMQV0r	2	1	TRUE
90	rs9806050	1.51012791821627	0.786836806857252	0.263525414707095	0.607708427001821	Variant	A	G	A	G	-0.0149701	-0.0078	NA	0.8617	FALSE	FALSE	FALSE	ebi-a-GCST90016564	14	58787141	0.0099	486601	0.4312	Irritable bowel syndrome || id:ebi-a-GCST90016564	Irritable bowel syndrome	Irritable bowel syndrome || ||	TRUE	igd	NA	NA	NA	NA	NA	NA	NA	0.00281404121718637	1.06e-07	exposure	TRUE	reported	cMQV0r	2	1	TRUE
91	rs9809760	1.35197053520196	0.895868109827804	0.42382890655161	0.51503265129111	Variant	T	C	T	C	0.00920561874483635	0.0061	NA	0.5466	FALSE	FALSE	FALSE	ebi-a-GCST90016564	3	117599116	0.0068	486601	0.3693	Irritable bowel syndrome || id:ebi-a-GCST90016564	Irritable bowel syndrome	Irritable bowel syndrome || ||	TRUE	igd	NA	NA	NA	NA	NA	NA	NA	0.001936416456653	2.01e-06	exposure	TRUE	reported	cMQV0r	2	1	TRUE
